# Supplementary material for: Impact of rating and praise campaigns on local government environmental governance efficiency: Evidence from the campaign of establishment of national sanitary cities in China
Source: PLoS One. 2021 Jun 24;16(6):e0253703. doi: 10.1371/journal.pone.0253703 (PMC8224862; doi:10.1371/journal.pone.0253703)
Supplement: S1 Dataset — (XLSX) [file pone.0253703.s001.xlsx]

## Sheet: Sheet1
id	year	treated	time	ege	lnpgdp	infra	lnind	lnfdi	pbus	lnedu
1	2004	1	0	0.20512	9.95104	1.69201	4.10248	6.21461	7.61341	7.20313
1	2005	1	0	0.143963	10.2395	2.46278	4.24075	6.48311	7.63468	6.85683
1	2006	1	0	0.125672	9.98322	2.97266	3.69932	7.38212	7.67654	6.50983
1	2007	1	0	0.231643	10.1154	0.834354	3.71015	9.49852	7.71034	6.47603
1	2008	1	1	0.389586	10.3634	1.85365	3.53398	9.93489	7.82377	6.44372
1	2009	1	1	0.368166	10.5764	2.89538	3.61281	9.86874	7.78264	7.09105
1	2010	1	1	0.597608	10.5315	3.47787	3.72425	9.43564	7.79884	7.1406
1	2011	1	1	0.393437	10.5387	4.27159	3.80332	9.84262	7.81421	7.16751
1	2012	1	1	0.272114	10.6511	5.47937	3.76861	10.1295	7.83655	7.10516
1	2013	1	1	0.398041	10.9705	7.9091	3.71941	10.2541	7.85299	7.07502
2	2004	1	0	1.25931	10.4739	1.82947	4.04795	8.63764	4.49364	6.09106
2	2005	1	0	0.152161	10.615	2.81894	3.67072	7.60489	4.51247	6.4229
2	2006	1	0	0.212472	10.8665	4.67445	3.67275	8.41317	4.52932	6.3729
2	2007	1	0	0.268699	11.2348	7.73283	3.67681	8.51919	4.56649	6.35469
2	2008	1	1	0.15186	11.4654	9.23277	3.67529	8.61432	4.58642	6.39033
2	2009	1	1	0.267967	11.6738	15.8251	3.67655	8.6844	4.60557	6.55012
2	2010	1	1	0.0972752	12.4254	19.2171	3.66919	6.25767	4.63323	6.37019
2	2011	1	1	1	11.7641	21.3014	3.67097	10.162	4.64393	6.36604
2	2012	1	1	1	11.8587	11.4849	3.67858	10.8673	4.64393	7.03269
2	2013	1	1	1	12.6947	24.1593	3.61873	10.4207	4.66649	6.38195
3	2004	1	0	0.0617994	10.5856	2.46567	4.06886	10.1266	6.12304	6.94072
3	2005	1	0	0.0967691	10.879	3.10651	3.96613	10.5966	6.12495	6.91349
3	2006	1	0	0.0414689	11.0279	3.47165	3.9765	10.878	6.27322	6.92815
3	2007	1	0	0.0453125	11.2516	4.34548	3.88527	10.5076	6.28581	6.78873
3	2008	1	1	0.0410304	11.2769	5.84722	3.88712	10.7901	6.29546	6.71383
3	2009	1	1	0.0340904	11.4719	7.74702	3.95661	10.9423	6.3027	6.69355
3	2010	1	1	0.0297718	11.5683	10.0769	3.96424	11.0913	6.30988	6.66512
3	2011	1	1	0.0573985	11.6945	10.9394	3.96138	11.2632	6.18483	6.65356
3	2012	1	1	0.0533882	11.7943	12.5749	3.95432	11.3714	6.19382	6.63556
3	2013	1	1	0.0330652	12.2135	14.7546	3.84951	11.4587	6.20205	6.62189
4	2004	1	0	1.03146	9.05322	0.186584	3.84674	5.61677	3.74555	6.17936
4	2005	1	0	1.08145	9.17864	0.236021	3.73457	4.09434	3.73658	6.25832
4	2006	1	0	1	9.29266	0.317055	3.7269	4.76217	3.73036	6.23137
4	2007	1	0	0.583992	9.46048	0.381573	3.71674	6.39359	3.72639	6.1711
4	2008	1	1	1	9.63626	0.556457	3.69858	7.05445	3.72418	6.13399
4	2009	1	1	0.374644	9.56121	0.814465	3.76515	7.63482	3.72356	6.07965
4	2010	1	1	0.555495	9.65829	1.34681	3.83276	8.76671	3.72134	6.07051
4	2011	1	1	0.805105	9.82731	1.36726	3.8111	8.47824	3.71451	5.91313
4	2012	1	1	1.24764	9.94199	1.76584	3.68336	8.5897	3.71824	5.89925
4	2013	1	1	0.519429	10.0444	1.9543	3.64414	8.54	3.69692	5.79767
5	2004	1	0	2.44295	9.96246	1.19578	3.80444	7.37275	6.50966	6.36195
5	2005	1	0	0.237241	10.2802	1.48341	3.69586	7.19218	6.51067	6.26111
5	2006	1	0	0.266667	10.4457	1.93257	3.7281	7.62364	6.51183	6.23195
5	2007	1	0	1.06184	10.6559	2.50496	3.75817	8.44139	6.51558	6.14531
5	2008	1	1	0.258344	10.8271	2.80124	3.81463	9.57478	6.51745	6.09603
5	2009	1	1	0.210169	10.9061	3.32027	3.7495	9.13368	6.5186	6.06865
5	2010	1	1	0.378778	11.0899	3.95427	3.77437	8.54461	6.51946	6.05104
5	2011	1	1	0.0850447	11.2991	5.37035	3.80622	9.15652	6.52347	6.01267
5	2012	1	1	1.04448	11.3932	6.54532	3.80176	9.59015	6.52334	5.96411
5	2013	1	1	1.16475	11.4702	8.68246	3.79504	9.27002	6.52618	5.95394
6	2004	1	0	0.229721	10.3034	1.31535	4.21079	8.48239	7.25589	6.62861
6	2005	1	0	0.23676	10.5735	1.49251	4.17007	8.70018	7.33115	6.55999
6	2006	1	0	0.303219	10.8196	1.52306	4.24133	9.21064	7.12356	6.54113
6	2007	1	0	0.423108	10.9519	1.46209	4.24578	9.35045	7.13455	6.49635
6	2008	1	1	0.36068	11.0317	2.21297	4.21671	9.90763	7.13841	6.46107
6	2009	1	1	0.489818	10.99	3.86882	4.23135	9.91141	7.15796	6.42724
6	2010	1	1	0.460141	11.33	5.13578	4.29483	10.1511	7.15528	6.41542
6	2011	1	1	0.528812	11.67	6.01489	4.31989	9.96128	7.34267	6.41973
6	2012	1	1	1.36565	11.5846	9.0165	4.30095	10.0355	7.34267	6.39767
6	2013	1	1	0.42163	11.7476	10.9068	4.27972	10.3303	7.14932	6.35475
7	2004	1	0	0.0907301	10.1177	1.97545	4.03601	8.53601	6.97657	6.54068
7	2005	1	0	0.167787	10.4152	2.21006	4.1192	8.0183	6.98726	6.53748
7	2006	1	0	0.0694425	10.6073	1.90932	4.11936	7.87778	7.00155	6.24128
7	2007	1	0	0.150132	10.7728	1.669	4.05074	8.27919	7.00475	6.47688
7	2008	1	1	0.24562	10.7894	1.83638	4.10066	9.29844	7.00576	6.47328
7	2009	1	1	1.51478	10.6821	3.00017	4.0601	8.66025	7.02716	5.84415
7	2010	1	1	1.27801	10.7375	3.15565	4.04585	8.2948	7.05513	6.35135
7	2011	1	1	0.197733	10.555	3.84659	4.02927	8.58989	7.02327	6.02399
7	2012	1	1	0.266491	11.2644	4.47602	4.0046	8.52516	7.02821	6.07353
7	2013	1	1	0.331096	11.3963	5.41001	3.98694	8.61867	7.02986	6.09806
8	2004	1	0	0.0805278	9.76876	1.18274	4.2032	10.4492	6.99885	6.72762
8	2005	1	0	0.193975	9.97799	1.51901	4.15779	9.84803	7.00722	6.58858
8	2006	1	0	0.163205	10.1089	1.20335	4.11496	10.0229	7.00698	6.47614
8	2007	1	0	0.0802286	10.3673	1.56236	4.13196	10.3429	7.0141	6.36743
8	2008	1	1	0.0765932	10.5665	2.02571	4.13501	9.87122	7.0235	6.37195
8	2009	1	1	0.416474	10.5163	2.57724	4.09401	10.1297	7.03232	6.4508
8	2010	1	1	0.141454	10.7097	2.95454	4.07703	9.98571	6.86565	6.43143
8	2011	1	1	0.181003	10.6317	2.10157	4.053	9.79657	6.98171	6.28762
8	2012	1	1	0.180533	10.7455	3.67236	4.03654	9.42311	6.98857	6.28975
8	2013	1	1	0.175801	10.9128	4.34094	4.01782	9.59213	7.00017	6.27815
9	2004	1	0	0.122171	9.87107	0.765729	4.17177	8.42354	7.53822	6.37527
9	2005	1	0	0.0782541	9.8351	0.720381	4.19374	7.78364	7.54777	6.37071
9	2006	1	0	0.0713694	9.90379	0.966027	4.20529	8.1371	7.56067	6.36935
9	2007	1	0	0.0626958	10.0651	1.17652	4.21995	8.65887	7.57323	6.38428
9	2008	1	1	0.118662	10.2547	1.77986	4.24864	9.11735	7.58188	6.36601
9	2009	1	1	0.264997	10.1508	1.94535	4.07176	9.20563	7.58916	6.35389
9	2010	1	1	0.129588	10.3344	2.18661	4.08866	9.05369	7.60072	6.34071
9	2011	1	1	0.227763	10.4383	2.39607	4.02142	9.05369	7.62182	6.33089
9	2012	1	1	0.175421	10.415	2.63226	3.95833	9.66345	7.63767	6.36203
9	2013	1	1	0.353055	10.5918	2.70479	4.01746	10.0038	7.66965	6.3285
10	2004	1	0	1.47551	10.4878	0.86381	4.22303	8.19533	6.05105	6.6717
10	2005	1	0	3.30261	10.5106	1.17828	4.02945	7.20786	6.06983	6.19484
10	2006	1	0	1.36062	10.5398	1.24875	3.93222	7.8774	6.07601	6.82069
10	2007	1	0	1.01185	10.792	1.46255	4.01458	7.7424	6.08158	6.83385
10	2008	1	1	1.09331	10.8578	1.54345	4.01151	7.90728	6.08426	6.83939
10	2009	1	1	1.32729	11.0606	2.01166	3.961	8.24591	6.09225	6.8314
10	2010	1	1	1.28387	11.3691	3.46826	4.14043	8.54636	6.11213	6.79085
10	2011	1	1	5.54638	11.1801	2.88815	4.14551	8.87122	6.10766	6.7483
10	2012	1	1	1.58496	11.2036	4.37354	4.12147	9.02786	6.11324	6.71611
10	2013	1	1	1.22589	11.7007	5.70943	4.1326	9.16283	6.12064	6.71544
11	2004	1	0	0.478525	9.34601	0.913827	4.01313	9.38622	6.45764	6.54694
11	2005	1	0	0.314098	9.75016	1.02703	3.86451	9.2324	6.47011	6.53447
11	2006	1	0	0.394489	10.0247	1.49703	4.01818	9.44478	6.49995	4.50215
11	2007	1	0	0.361713	10.2441	1.93501	4.03194	9.35979	6.47046	6.85983
11	2008	1	1	0.428248	10.4048	1.96955	4.07329	9.89354	6.49359	6.94602
11	2009	1	1	3.23855	10.5667	2.66923	3.98935	9.61193	6.71421	7.37717
11	2010	1	1	1	10.4689	3.01744	3.99948	9.30356	6.75847	6.97952
11	2011	1	1	1.41063	10.588	3.53771	4.00751	8.91476	6.74945	7.00336
11	2012	1	1	1.81983	10.6513	1.35421	3.98824	9.08693	6.68599	6.67595
11	2013	1	1	1.17413	11.2496	3.87853	3.9888	9.18029	6.72984	7.03466
12	2004	1	0	0.290934	9.94	1.04018	4.15951	8.9422	6.93457	6.88763
12	2005	1	0	1.06467	9.88221	1.18356	4.09218	8.74608	6.86135	6.38909
12	2006	1	0	0.249313	10.0042	1.53626	4.12842	8.17442	6.86848	7.45847
12	2007	1	0	0.246167	10.2649	1.41924	4.1089	8.51158	6.87235	7.09018
12	2008	1	1	0.314603	10.3618	1.12877	4.08278	8.20849	6.95655	7.08345
12	2009	1	1	0.236384	10.3	1.20996	4.07872	8.14931	6.96292	6.44377
12	2010	1	1	1.13763	10.4927	1.29979	4.07448	8.0369	6.97617	6.3184
12	2011	1	1	0.382248	10.5056	1.35584	4.02749	6.99577	6.97898	7.08223
12	2012	1	1	2.71245	10.5687	1.39373	3.99857	7.90397	6.9821	7.02242
12	2013	1	1	0.562116	10.4335	1.19898	3.87453	8.5309	5.76004	5.7893
13	2004	1	0	0.119342	10.0981	1.2083	3.46323	8.94611	6.72639	6.5972
13	2005	1	0	0.0250754	9.94851	1.1616	3.48339	8.98907	5.95416	6.52752
13	2006	1	0	0.0601446	10.117	1.36592	3.5476	9.4597	5.97473	6.48444
13	2007	1	0	0.0557299	10.3045	1.67121	3.56019	9.64439	5.99382	6.4275
13	2008	1	1	0.0550117	10.4817	1.99395	3.54009	9.81241	6.00955	6.4074
13	2009	1	1	0.0596468	10.6356	0.292826	3.50195	10.08	6.02674	6.40077
13	2010	1	1	0.0883815	10.7856	3.89316	3.56218	10.3474	6.03518	6.4028
13	2011	1	1	1	10.9712	5.13197	3.58463	10.3809	6.04276	6.42238
13	2012	1	1	0.0943915	11.0868	6.45676	3.58157	9.66789	6.03554	6.46915
13	2013	1	1	0.0770967	11.1851	6.19084	3.63469	10.7478	6.05394	6.49114
14	2004	1	0	1.60196	8.43033	0.338814	3.59072	4.89	6.6816	6.34806
14	2005	1	0	0.569705	8.8488	0.365768	3.64388	5.87493	6.6881	6.41586
14	2006	1	0	1.48223	8.96265	0.412047	3.7182	4.89	6.69417	6.46777
14	2007	1	0	1.07487	9.14623	0.469068	3.73266	3.91202	6.7034	6.49781
14	2008	1	1	1.10583	9.33282	0.56024	3.78782	3.91202	6.75939	6.51722
14	2009	1	1	0.590144	9.43372	0.818582	3.82799	5.37528	6.71048	6.57049
14	2010	1	1	1.36263	9.71456	1.06188	3.9052	7.66011	6.7034	6.67591
14	2011	1	1	15.5084	10.019	1.1864	3.96215	7.00307	6.70651	6.55652
14	2012	1	1	2.04625	10.1469	1.44853	3.97669	6.50728	6.71005	6.50388
14	2013	1	1	1.08178	9.86682	1.89434	3.98043	7.53048	6.71797	6.42185
15	2004	1	0	0.0463464	9.84554	1.19639	3.98843	8.91785	6.74048	6.46026
15	2005	1	0	0.0673744	9.94573	1.31113	3.83016	8.93577	6.75488	6.38071
15	2006	1	0	0.0360292	10.0562	1.51984	3.84695	8.75998	6.77151	6.41451
15	2007	1	0	0.0324541	10.2079	1.75812	3.79144	8.9293	6.7918	6.45259
15	2008	1	1	0.0375627	10.357	2.05709	3.76167	9.03718	6.80373	6.59143
15	2009	1	1	0.0319583	10.265	2.69819	3.6971	9.22877	6.81356	6.63404
15	2010	1	1	0.0282527	10.2175	3.36326	3.60059	9.41157	6.82868	6.64074
15	2011	1	1	0.0933384	10.4551	5.17093	3.64257	10.0813	6.83617	6.66338
15	2012	1	1	0.0619501	10.6401	5.67971	3.63574	10.6139	6.84019	6.7478
15	2013	1	1	0.131341	11.1533	10.1483	3.6155	10.9017	6.85477	6.59084
16	2004	1	0	0.0424828	10.3666	1.01842	3.87245	8.0398	6.3521	6.18602
16	2005	1	0	0.0282059	10.1215	1.47468	3.8306	8.85993	6.36744	6.22206
16	2006	1	0	0.0300003	10.2367	1.49013	3.85968	9.82195	6.33719	6.29906
16	2007	1	0	0.0272903	10.3479	2.05978	3.78827	9.85493	6.34351	6.33464
16	2008	1	1	0.0516769	10.5207	2.79801	3.70031	10.7687	6.38765	5.20545
16	2009	1	1	0.0685028	10.5076	4.10414	3.76584	9.29991	6.4128	6.07116
16	2010	1	1	0.0904666	10.569	5.28538	3.72545	11.2279	6.45198	6.05388
16	2011	1	1	0.18278	10.7938	5.43578	3.75747	10.9292	6.38457	6.40301
16	2012	1	1	0.071301	10.9881	6.36115	3.7462	11.5381	6.38165	6.38513
16	2013	1	1	0.0924474	11.4901	7.58605	3.71137	11.4975	6.38859	6.38925
17	2004	1	0	0.457842	10.8634	1.03102	4.35427	5.99146	5.98547	6.21661
17	2005	1	0	0.414113	10.9243	1.3826	4.3069	6.15486	5.9947	6.36865
17	2006	1	0	0.375827	10.8642	1.37073	4.29238	2.83321	6.00433	6.38423
17	2007	1	0	1.07791	11.0433	1.68737	4.33507	6.47697	6.01606	6.43288
17	2008	1	1	0.291634	11.1943	1.61967	4.3369	4.85203	6.02837	6.48119
17	2009	1	1	0.374713	11.27	1.98113	4.33415	5.56068	6.03769	6.50443
17	2010	1	1	1.22573	11.4078	2.14208	4.34614	7.55956	6.20258	6.34309
17	2011	1	1	0.624955	11.5432	2.51024	4.37122	7.88833	6.20661	6.33906
17	2012	1	1	0.541186	11.6325	2.45116	4.36259	7.69621	6.05979	6.50345
17	2013	1	1	0.225679	11.8183	3.40849	4.33638	8.30103	6.06675	6.5206
18	2004	1	0	0.17722	9.81962	1.06443	4.01259	7.42357	7.38592	6.71537
18	2005	1	0	0.080172	9.96834	1.28957	4.07822	6.40357	7.4	6.7646
18	2006	1	0	0.102685	10.0416	1.59442	4.04515	6.77308	7.41375	6.73986
18	2007	1	0	0.319478	10.1887	2.16828	4.02374	7.93416	7.42014	6.74558
18	2008	1	1	0.389528	10.4039	3.14689	4.09234	7.95507	7.43245	6.69927
18	2009	1	1	0.10314	10.4591	4.30475	4.11055	8.0206	7.43961	6.66973
18	2010	1	1	0.421645	10.6847	5.58599	4.16278	7.80384	7.44506	6.60454
18	2011	1	1	1.38592	10.8885	6.35156	4.20529	7.98378	7.4488	6.5715
18	2012	1	1	0.487057	11.0354	7.86845	4.2328	7.79028	7.4521	6.55108
18	2013	1	1	0.286549	11.2114	9.97936	4.23686	8.01	7.4652	6.51736
19	2004	1	0	0.48608	8.59619	0.199234	3.53427	6.78333	6.61761	6.64155
19	2005	1	0	0.18661	8.86602	0.340976	3.86304	5.83773	6.62503	6.7614
19	2006	1	0	0.188621	8.84347	0.413602	3.70966	5.11	6.63734	6.74909
19	2007	1	0	0.333946	9.21851	0.561783	3.82559	4.38203	6.65035	6.71446
19	2008	1	1	0.353619	9.42875	0.849538	3.78077	5.61	6.63681	6.63331
19	2009	1	1	0.343581	9.64452	1.40123	3.82864	6.84162	6.67556	6.66584
19	2010	1	1	0.646462	9.84241	1.94863	3.56558	6.38012	6.68461	6.5645
19	2011	1	1	1.61775	10.128	1.94892	3.85588	6.44572	6.69297	6.63918
19	2012	1	1	1.73766	10.2979	2.60197	3.93944	6.57925	6.69297	6.59436
19	2013	1	1	3.89516	10.2274	3.22586	3.86974	6.44413	6.70207	6.50279
20	2004	1	0	0.812917	10.3493	1.12655	4.45933	8.1716	4.23932	6.86183
20	2005	1	0	2.35843	10.7193	1.72723	4.43782	7.62266	4.24456	6.64587
20	2006	1	0	1.27828	11.0292	1.90646	4.47244	7.99092	4.2493	6.53714
20	2007	1	0	0.518188	11.3844	1.6659	4.50402	9.37602	4.26058	6.64819
20	2008	1	1	2.08552	11.2201	1.85117	4.4713	9.46048	4.26152	6.74532
20	2009	1	1	1.18828	11.2208	3.3548	4.46522	9.50174	4.26711	6.67152
20	2010	1	1	5.58118	11.2711	3.76404	4.45377	9.512	4.21417	6.87692
20	2011	1	1	1.65374	11.3164	4.04231	4.44488	8.85709	4.33315	6.46011
20	2012	1	1	1.86657	11.3295	5.7008	4.42004	8.71768	4.33749	6.35569
20	2013	1	1	2.3723	11.3423	5.98996	4.38937	8.87193	4.33749	6.4141
52	2004	0	0	0.0221388	9.93411	1.01008	3.96253	9.56556	7.46455	6.50315
52	2005	0	0	0.0250734	10.3023	1.43176	3.79594	9.67514	7.49645	6.0148
52	2006	0	0	0.0201922	10.4339	1.54077	3.80444	11.1695	7.52608	5.98517
52	2007	0	0	0.0159081	10.6538	1.8885	3.90882	9.99278	7.54741	5.90947
52	2008	0	1	0.0228276	10.7888	2.22119	3.8712	10.2926	7.56353	5.83895
52	2009	0	1	0.0227585	10.8872	2.45105	3.76213	10.1535	7.5772	6.4631
52	2010	0	1	0.0231142	11.0001	2.78925	3.77735	10.1327	7.57667	6.50226
52	2011	0	1	0.0421803	10.9109	3.18657	3.78555	11.1045	7.56184	6.47586
52	2012	0	1	0.0489976	11.0183	4.03703	3.77299	11.2507	7.56325	6.43909
52	2013	0	1	0.0243476	11.2627	5.2021	3.75068	11.4292	7.54926	6.47001
53	2004	0	0	0.0383169	9.72047	0.690463	4.1463	7.74889	6.53033	6.73513
53	2005	0	0	0.0506105	9.85948	1.03108	4.02767	6.10479	6.53878	6.63785
53	2006	0	0	0.0430127	9.93625	0.921479	4.00058	8.03171	6.5745	6.58282
53	2007	0	0	0.0485932	10.1098	1.10149	3.99083	8.63994	6.59021	6.57544
53	2008	0	1	0.0471139	10.244	1.39761	3.98676	8.39163	6.60307	6.56717
53	2009	0	1	0.0994879	10.5122	2.18459	3.93457	9.11493	6.61164	6.56317
53	2010	0	1	0.0834994	10.4816	2.76802	3.94913	9.66142	6.6195	6.55257
53	2011	0	1	0.0905458	10.5636	2.79883	3.98509	8.31752	6.62391	6.50037
53	2012	0	1	0.0697803	10.6642	3.10188	3.98657	7.98684	6.62519	6.46988
53	2013	0	1	0.0650349	10.6861	3.07406	3.91342	8.8985	6.7441	6.28669
54	2004	0	0	0.15027	9.72316	0.609572	4.139	5.98645	6.85937	6.41672
54	2005	0	0	0.17071	9.92138	0.763675	4.02374	6.81	6.86365	6.4224
54	2006	0	0	0.129943	10.0976	1.10451	4.07822	7.63434	6.87546	6.4302
54	2007	0	0	0.138026	10.2337	1.22578	4.08041	6.39359	6.88728	6.4376
54	2008	0	1	0.316793	10.2289	1.44319	4.12001	7.77528	6.95163	6.45611
54	2009	0	1	0.398466	10.4468	2.24512	4.01512	8.01	6.96092	6.4838
54	2010	0	1	0.360994	10.6567	2.79841	4.04428	8.2255	6.96614	6.89142
54	2011	0	1	0.347469	10.7846	2.83822	4.03619	9.30565	6.9745	6.46129
54	2012	0	1	0.388085	10.9259	2.34782	4.01277	10.068	6.98164	6.82771
54	2013	0	1	0.20503	10.921	3.66957	3.98472	10.1373	6.98874	6.653
55	2004	0	0	0.301904	10.3604	1.78506	3.68763	9.1262	6.28146	6.7089
55	2005	0	0	0.134274	10.447	2.60172	3.36419	10.2875	6.27982	6.71719
55	2006	0	0	0.0876421	10.6062	2.99097	3.42002	10.3366	6.29691	6.75381
55	2007	0	0	0.0634257	10.7969	3.66065	3.38912	10.3609	6.32267	6.91455
55	2008	0	1	0.0677105	10.9615	4.20729	3.37793	9.94338	6.3424	6.7741
55	2009	0	1	0.0722948	11.1788	5.00532	3.30542	10.4309	6.36015	6.62575
55	2010	0	1	1.17319	11.1938	4.28292	2.97604	10.377	6.37494	6.77432
55	2011	0	1	0.283064	11.7081	5.48632	3.29658	10.545	6.39091	6.77247
55	2012	0	1	0.247818	11.3516	7.05951	3.27299	10.3476	6.38148	6.73164
55	2013	0	1	0.228163	11.9747	7.77641	3.1659	10.8858	6.40256	6.72511
56	2004	0	0	0.61754	9.53134	0.625608	3.53193	6.07535	5.18249	6.65234
56	2005	0	0	0.498662	9.78098	0.860429	3.62754	6.27288	5.19604	6.84956
56	2006	0	0	0.800049	10.0444	0.938523	3.31818	7.14677	5.20751	6.86853
56	2007	0	0	0.769913	10.3156	1.19712	3.39618	7.21524	5.21885	6.72923
56	2008	0	1	0.365433	10.5922	1.66033	3.57206	7.35692	5.23081	6.71789
56	2009	0	1	0.319328	10.7952	2.1977	3.72352	6.76849	5.23932	6.6968
56	2010	0	1	0.344614	11.0035	2.83979	3.83406	6.65929	5.24483	6.67907
56	2011	0	1	0.696264	11.1968	5.69349	3.87245	6.57829	5.25576	6.63582
56	2012	0	1	0.476941	11.3586	5.89996	3.92573	5.85776	5.54615	6.58567
56	2013	0	1	0.332469	11.3328	8.78182	3.87099	7.01214	5.44289	6.45228
57	2004	0	0	0.420486	9.33486	0.422659	3.38371	7.77233	5.44577	6.59733
57	2005	0	0	21.3393	9.51657	0.775011	3.51482	7.19369	5.42165	6.6388
57	2006	0	0	15.553	9.69406	0.965952	3.64597	6.60259	5.43601	6.59198
57	2007	0	0	10.3654	9.91556	1.18067	3.73815	4.58497	5.45471	6.52917
57	2008	0	1	1.58534	10.0847	1.45544	3.84332	8.75433	5.46771	6.5552
57	2009	0	1	0.218475	10.2888	2.07772	3.9046	7.70165	5.42802	6.52077
57	2010	0	1	1.45508	10.4172	2.22418	3.91442	1.60944	5.47947	6.41571
57	2011	0	1	1.7756	10.537	2.69178	3.90258	7.45166	5.48071	6.16935
57	2012	0	1	1.07736	10.6837	3.01619	3.95336	9.20918	5.47539	6.13694
57	2013	0	1	0.585992	10.6936	3.36136	3.96537	8.84563	5.53412	6.30134
58	2004	0	0	0.164846	9.30937	0.533885	4.07805	8.04687	6.51811	6.53504
58	2005	0	0	0.0900768	9.65976	0.603191	4.11887	6.23441	6.53414	6.39137
58	2006	0	0	0.114753	9.88614	1.09245	4.14978	7.05531	6.54186	6.36827
58	2007	0	0	0.14112	10.0272	1.77997	4.14409	8.42398	6.51511	6.37036
58	2008	0	1	0.151478	10.0382	3.69478	4.18083	9.01079	6.51735	6.41691
58	2009	0	1	0.415941	10.2531	5.02894	4.13357	9.10731	6.51937	6.33881
58	2010	0	1	0.161226	10.3542	5.83033	4.19479	8.67625	6.51713	6.34892
58	2011	0	1	0.206193	10.8905	4.01647	4.16945	9.12826	6.51735	6.35651
58	2012	0	1	0.208419	11.0616	4.73757	4.18692	9.50532	6.50608	6.33214
58	2013	0	1	1.63895	11.0022	4.73571	4.15277	9.86713	6.50153	6.33264
59	2004	0	0	0.326837	9.28554	0.522834	3.98099	7.18083	6.76521	6.43152
59	2005	0	0	0.172014	9.55832	0.48204	3.87224	4.09434	6.77776	6.45176
59	2006	0	0	0.216986	9.70522	0.552639	3.93769	7.23418	6.11733	6.52771
59	2007	0	0	0.335685	9.96171	0.657287	3.91262	7.80995	6.28182	6.39505
59	2008	0	1	0.158762	10.1751	1.13182	3.9048	7.53369	6.2915	6.41069
59	2009	0	1	0.153562	10.0708	1.84109	3.78191	7.1554	6.2652	6.40027
59	2010	0	1	0.119547	10.3172	2.33434	3.851	7.36138	6.22754	6.46262
59	2011	0	1	0.786422	10.4384	2.29366	3.87245	7.76853	6.27926	5.32754
59	2012	0	1	3.53312	10.4917	2.50267	3.86031	8.06589	6.2809	4.74608
59	2013	0	1	0.523672	10.6193	2.80045	3.85736	8.17864	6.28014	5.88372
60	2004	0	0	0.311634	9.90028	0.509854	4.1071	6.99302	6.0103	6.05558
60	2005	0	0	0.476186	9.89217	0.409415	4.12778	7.79152	6.01583	5.89047
60	2006	0	0	0.191229	10.2187	0.83995	4.139	6.79122	6.03764	5.81751
60	2007	0	0	0.125356	10.2404	1.05822	4.14488	7.32251	6.05002	6.18349
60	2008	0	1	0.2285	10.2793	1.25997	4.10016	8.45638	6.05747	5.77584
60	2009	0	1	0.143833	10.2474	0.912946	4.04813	8.81463	6.06879	6.09501
60	2010	0	1	0.136843	10.3357	1.91649	4.09933	9.40911	6.07391	6.05494
60	2011	0	1	0.141148	10.4236	1.3536	4.10149	10.0993	6.06537	6.03006
60	2012	0	1	0.177912	10.5188	1.57261	4.05126	9.30565	6.0593	6.00908
60	2013	0	1	0.894345	10.5174	1.78352	4.01133	9.7652	6.03849	6.00509
61	2004	0	0	0.225502	9.40071	0.696893	3.9056	6.50129	7.67818	6.10777
61	2005	0	0	0.240142	9.79267	0.905884	4.01458	6.40357	7.75074	5.77384
61	2006	0	0	0.218515	9.96364	1.7668	4.06457	6.56526	6.99473	6.21083
61	2007	0	0	0.731203	10.2226	2.70545	4.06646	8.45468	6.99639	6.16414
61	2008	0	1	0.711694	10.4574	4.11667	4.06749	8.89027	6.98459	6.17769
61	2009	0	1	2.74989	10.6553	5.33663	4.08446	9.28841	6.98585	6.12285
61	2010	0	1	1.61774	10.8299	4.70378	4.05474	9.90848	6.98752	6.035
61	2011	0	1	1.87449	10.9969	3.17598	4.06474	8.74337	6.97554	5.97977
61	2012	0	1	2.9049	11.2072	4.96679	4.07957	9.48873	6.97554	5.93044
61	2013	0	1	1.85711	11.3517	4.8721	4.0755	9.61581	6.97765	5.89404
62	2004	0	0	0.132596	9.59676	0.652494	4.05352	4.64439	6.39364	6.49102
62	2005	0	0	0.0908289	9.79768	1.41178	4.1796	4.67283	6.39605	6.30628
62	2006	0	0	0.0800937	10.0845	1.7758	4.20975	3.55535	6.3989	6.31931
62	2007	0	0	0.108739	10.2965	2.27084	4.17423	6.71052	6.39188	6.29433
62	2008	0	1	0.114147	10.5586	2.98247	4.24964	7.794	6.38835	6.29378
62	2009	0	1	0.250255	10.6691	3.47756	4.2242	7.79028	6.38081	6.25965
62	2010	0	1	0.109225	10.7219	3.00006	4.22771	7.75876	6.39827	6.22439
62	2011	0	1	0.19291	10.8297	2.86955	4.23004	8.28425	6.39469	6.17807
62	2012	0	1	0.17062	10.9085	3.23796	4.175	8.42398	6.38568	6.15398
62	2013	0	1	2.19101	11.1601	4.12264	4.2198	9.13021	6.38794	6.08204
63	2004	0	0	0.127652	9.37297	0.316529	4.14186	4.18965	5.48477	6.39344
63	2005	0	0	0.177496	9.68589	0.622312	4.05265	5.92426	5.49073	6.34143
63	2006	0	0	0.172049	9.75499	0.983725	4.00424	6.19441	5.37785	5.69955
63	2007	0	0	0.206716	9.95764	1.59623	4.05196	8.61232	5.37836	6.16835
63	2008	0	1	0.235244	10.1676	2.27655	4.0476	8.29455	5.37903	6.14984
63	2009	0	1	0.305463	10.3693	3.04204	4.06062	7.96693	5.3792	6.12786
63	2010	0	1	0.119259	10.4985	2.09889	4.10264	8.34759	5.40519	6.06844
63	2011	0	1	0.513006	10.6651	1.54369	4.14186	8.81403	5.40199	6.03195
63	2012	0	1	0.44265	10.8636	3.84851	4.13565	8.51298	5.40031	5.95359
63	2013	0	1	1.72532	10.9665	3.81027	4.07346	7.21598	5.35135	5.86803
64	2004	0	0	0.0086521	10.3266	1.11267	3.71601	10.4777	6.82822	6.32366
64	2005	0	0	0.0107802	10.3294	1.32973	3.65247	10.3765	6.83866	6.4299
64	2006	0	0	0.0103207	10.3126	1.37758	3.66407	10.2333	7.00847	6.3273
64	2007	0	0	0.00950889	10.5201	1.72524	3.67782	10.3927	6.50879	6.28155
64	2008	0	1	0.0108147	10.6771	2.21297	3.68988	10.8253	6.50805	6.25153
64	2009	0	1	0.0112505	10.7758	3.1088	3.69932	10.8824	6.50715	6.2207
64	2010	0	1	0.0108083	10.907	4.36007	3.7462	11.0286	6.501	6.21251
64	2011	0	1	0.0144813	11.0415	5.01984	3.77092	11.1545	6.50038	6.19425
64	2012	0	1	0.0178454	11.0627	6.57906	3.66459	12.0268	6.50017	6.17964
64	2013	0	1	0.100522	11.1313	8.11672	3.61846	12.2014	6.50483	6.14872
65	2004	0	0	0.0839464	9.50532	0.348933	3.85142	7.61628	5.80197	6.32946
65	2005	0	0	0.0705881	9.46947	0.385411	3.29806	7.66903	5.79567	6.36928
65	2006	0	0	0.0538701	9.6358	0.488191	3.66919	7.52294	5.80031	6.34557
65	2007	0	0	1	9.76543	0.594669	3.73767	7.27031	5.78985	6.32639
65	2008	0	1	1	9.94035	0.762771	3.77689	7.56838	5.78824	6.27922
65	2009	0	1	0.0479997	10.1328	1.27815	3.79391	6.85857	5.78472	6.80247
65	2010	0	1	0.0551796	10.3919	1.87108	3.89914	6.85857	5.78134	6.80585
65	2011	0	1	0.210394	10.5563	1.99365	3.89711	6.85857	5.7756	6.15983
65	2012	0	1	0.367492	10.6986	2.68686	3.85545	10.4583	5.76416	6.0997
65	2013	0	1	1.19345	10.7157	3.06311	3.80666	10.6347	5.75911	6.00652
66	2004	0	0	2.52443	9.04547	0.221039	4.042	6.43775	5.97646	6.49531
66	2005	0	0	0.384478	9.05579	0.23547	3.48186	6.58479	5.96682	6.44839
66	2006	0	0	0.417656	9.32581	0.297329	3.56953	6.60394	5.95955	6.42157
66	2007	0	0	0.468194	9.37806	0.442769	3.69387	6.7334	5.97911	6.38174
66	2008	0	1	1.20963	9.57568	0.577142	3.77552	7.70391	5.95223	6.22964
66	2009	0	1	0.554216	9.62324	0.899779	4.068	6.71417	5.94826	5.58191
66	2010	0	1	0.264848	9.82989	1.22634	4.14804	8.45553	5.94588	5.96085
66	2011	0	1	0.301793	9.97418	1.55275	4.12939	8.64822	5.93903	6.16169
66	2012	0	1	0.478616	10.062	2.07896	4.09933	8.88184	5.91819	6.20403
66	2013	0	1	4.78104	10.011	1.79432	4.08025	8.88184	5.91468	6.10034
67	2004	0	0	1.60118	10.277	1.96069	4.01133	10.2972	7.91704	6.5113
67	2005	0	0	0.398301	10.5914	2.39561	3.82777	10.73	7.98666	6.4896
67	2006	0	0	1	10.7007	3.53039	3.87598	11.1457	7.74154	6.41756
67	2007	0	0	1	10.8883	5.34458	3.88506	11.4948	7.76836	6.40751
67	2008	0	1	0.121525	11.0183	7.26939	3.92197	11.6276	7.7937	6.43085
67	2009	0	1	0.146218	10.9303	9.38059	3.94022	11.2381	7.81845	6.48814
67	2010	0	1	0.127539	11.4016	11.181	3.95124	11.7863	7.85146	6.47033
67	2011	0	1	0.120839	11.543	11.0156	3.99379	11.8922	8.20262	6.51707
67	2012	0	1	0.0526256	11.2358	12.1789	3.98657	11.733	7.78412	6.44938
67	2013	0	1	0.0712774	11.7577	12.9443	3.97706	11.8992	7.66699	6.40328
68	2004	0	0	0.302619	10.4206	1.69957	4.21213	9.84935	8.03198	6.33692
68	2005	0	0	0.290191	10.5309	2.10131	4.07703	9.81219	8.05984	6.39294
68	2006	0	0	0.265999	10.4263	1.88588	4.09034	10.1324	7.27855	6.42074
68	2007	0	0	0.246362	10.6029	2.7448	4.08631	10.5226	7.28771	6.38149
68	2008	0	1	0.384883	10.8423	3.74101	4.13405	10.7176	7.29056	6.34596
68	2009	0	1	0.259081	11.0371	5.48235	4.14123	10.8573	7.22497	6.22296
68	2010	0	1	0.250608	11.1741	6.90018	4.18403	10.9717	7.20683	6.15046
68	2011	0	1	0.263821	11.295	6.56354	4.20931	11.1832	7.0607	6.05696
68	2012	0	1	0.243003	11.4068	8.32997	4.19795	11.3722	7.05504	5.99227
68	2013	0	1	0.533693	11.4437	9.12548	4.19283	11.5574	6.95978	5.96842
69	2004	0	0	0.1098	9.64575	0.760273	4.01458	9.15863	7.30643	6.50741
69	2005	0	0	0.183134	9.78132	0.895074	3.91382	9.27256	7.31676	6.4263
69	2006	0	0	0.199439	9.9168	1.06077	3.91621	9.50279	7.32732	6.38671
69	2007	0	0	1.68486	9.99547	1.366	3.91999	9.71722	7.33473	6.34749
69	2008	0	1	1.78737	10.1675	1.61611	3.91282	9.86386	7.33906	6.31226
69	2009	0	1	0.326299	10.2706	2.32298	4.06646	9.92344	7.33917	6.28028
69	2010	0	1	1.05449	10.436	3.45907	4.02714	10.0016	7.33783	6.22161
69	2011	0	1	2.89063	10.6841	3.61134	4.08429	10.5756	7.34111	6.1939
69	2012	0	1	0.321375	10.7938	5.1711	4.07005	11.0108	7.32565	6.17181
69	2013	0	1	1.10754	10.8928	6.75448	4.12082	11.2001	7.16252	5.9561
70	2004	0	0	0.125631	9.69085	0.7095	3.80999	8.53385	5.2126	6.42061
70	2005	0	0	0.159146	9.81351	0.820941	3.89833	8.67642	5.21158	6.35976
70	2006	0	0	0.197198	9.92842	1.15616	3.92197	7.26613	5.21398	6.30571
70	2007	0	0	0.191482	10.0872	1.51976	3.95297	6.65929	5.21281	6.2618
70	2008	0	1	0.191759	10.253	1.76181	3.96462	6.83948	5.21914	6.23972
70	2009	0	1	0.145093	10.3231	2.30441	3.95508	7.55329	5.22157	6.26081
70	2010	0	1	0.25772	10.5009	2.80581	4.01169	7.06305	5.23087	6.2359
70	2011	0	1	0.34195	10.7125	3.26705	3.99857	7.16472	5.23026	6.20855
70	2012	0	1	0.295294	10.782	3.95758	3.98583	7.28001	5.23026	6.15449
70	2013	0	1	0.29601	10.7844	3.53305	3.9684	7.28207	5.23892	6.1181
71	2004	0	0	0.263369	10.1142	0.958878	4.09334	8.55834	5.15933	6.75482
71	2005	0	0	0.357318	10.2295	1.3496	4.06182	8.84419	5.1619	6.60433
71	2006	0	0	0.410867	10.3814	1.26925	4.09117	7.99531	5.16809	6.57171
71	2007	0	0	0.288034	10.5886	2.56941	4.13035	9.88252	5.1755	6.44091
71	2008	0	1	0.285402	10.768	3.11408	4.15638	8.67812	5.18035	6.34814
71	2009	0	1	0.192688	10.9771	4.20477	4.10726	8.96393	5.18475	6.28701
71	2010	0	1	0.2509	11.0299	4.59246	4.1606	8.86517	5.39556	6.03246
71	2011	0	1	3.53108	11.2432	6.72515	4.20618	8.78585	5.20077	6.21871
71	2012	0	1	0.452689	11.2888	7.68217	4.18373	9.27059	5.21324	6.22876
71	2013	0	1	0.240383	11.6416	9.6543	4.11871	9.29293	5.22553	6.2731
72	2004	0	0	1	9.4261	0.828613	3.18965	8.05516	5.61304	6.56867
72	2005	0	0	1	9.49987	1.20076	3.16463	5.9108	5.6199	6.47842
72	2006	0	0	0.288736	9.64095	1.58296	3.21326	6.29895	5.62859	6.52951
72	2007	0	0	0.290248	9.81192	1.70928	3.28316	5.98394	5.6379	6.56034
72	2008	0	1	0.210487	9.96946	2.62689	3.31455	7.2428	5.65216	6.54935
72	2009	0	1	0.167793	10.1503	3.59592	3.35899	7.47307	5.63998	6.43636
72	2010	0	1	0.262945	10.2986	1.31452	3.4433	6.60935	5.66734	6.32803
72	2011	0	1	0.356999	10.4905	1.63371	3.54933	8.6742	5.68385	6.17857
72	2012	0	1	0.510435	10.648	2.88801	3.64336	8.72762	5.70139	6.13782
72	2013	0	1	0.362214	10.7293	5.08808	3.77918	9.13938	5.7229	6.10213
73	2004	0	0	0.181804	9.53445	0.87451	4.11578	7.7293	6.62191	6.5966
73	2005	0	0	0.214889	9.75667	0.983021	4.11137	7.73017	6.62093	6.40722
73	2006	0	0	0.183331	9.89141	1.14856	4.11464	8.17358	6.64687	6.28424
73	2007	0	0	0.205782	10.0443	1.65777	4.11496	8.52397	6.66024	6.26863
73	2008	0	1	0.150202	10.2365	2.52691	4.14234	8.74321	6.66344	6.31154
73	2009	0	1	0.19628	10.6352	3.62355	4.13437	8.84994	6.66792	6.31985
73	2010	0	1	0.169621	10.7627	4.733	4.15591	8.95157	6.67414	6.28134
73	2011	0	1	0.12994	10.7652	4.14485	4.19675	9.12042	6.68229	6.2819
73	2012	0	1	0.375954	11.2293	5.42237	4.13212	9.3267	6.69968	6.2563
73	2013	0	1	0.254459	10.9462	5.90063	4.09251	9.43867	6.70198	6.18312
74	2004	0	0	0.221713	10.3036	1.39279	4.05092	9.2362	6.71369	6.54363
74	2005	0	0	0.187836	10.4363	1.43508	4.05526	9.12042	6.7411	6.55303
74	2006	0	0	0.143188	10.5593	1.69656	4.05526	9.23386	6.90792	6.42479
74	2007	0	0	0.321909	9.57164	1.63309	3.97949	9.57561	6.91608	6.35228
74	2008	0	1	0.49877	10.9722	2.27337	4.053	9.38974	6.9184	6.38125
74	2009	0	1	0.259972	11.0418	2.93596	3.88794	9.68477	6.9725	6.42068
74	2010	0	1	1.13171	11.0795	3.75897	3.91162	10.0137	6.97922	6.45886
74	2011	0	1	0.338001	11.3414	4.33331	3.90862	10.1765	6.98031	6.46989
74	2012	0	1	0.408542	11.3492	4.56092	3.90076	10.3173	6.99114	6.51756
74	2013	0	1	0.20417	11.556	5.27805	3.86932	10.3715	6.9956	6.50229
75	2004	0	0	0.154192	9.39649	0.692327	4.02785	8.47073	6.09673	6.62798
75	2005	0	0	0.175527	9.8328	0.955505	4.03795	8.69232	6.10276	6.56185
75	2006	0	0	0.233083	9.99634	1.01344	4.08799	9.35928	6.11673	6.39351
75	2007	0	0	0.147138	10.2405	1.58041	4.16231	10.2617	6.12996	6.27378
75	2008	0	1	0.170103	10.5182	3.43714	4.17546	10.703	6.23343	6.13292
75	2009	0	1	0.232435	10.7803	4.57596	4.05248	10.623	6.24532	6.17435
75	2010	0	1	1.03611	11.055	6.11944	4.1523	10.8078	6.20404	6.23352
75	2011	0	1	1	11.2463	5.68185	4.21183	10.8917	6.17876	6.31486
75	2012	0	1	0.272483	11.2888	6.06305	4.15716	10.7775	6.19028	6.33633
75	2013	0	1	1.70151	11.2254	6.29515	4.06509	10.0318	6.20619	6.33252
76	2004	0	0	0.719735	8.56427	0.504446	3.7885	8.37286	6.88669	6.58169
76	2005	0	0	1.01718	8.75857	0.661933	3.75817	7.55695	6.89431	6.53845
76	2006	0	0	0.360776	8.91382	0.844825	3.75373	7.55904	6.93879	6.48355
76	2007	0	0	1.31824	9.12402	0.872244	3.79324	8.13623	6.92537	6.49024
76	2008	0	1	1	9.34941	0.54157	3.81573	7.75876	6.94596	6.4648
76	2009	0	1	1	9.56584	0.788023	3.78759	7.36645	6.96342	6.44202
76	2010	0	1	1	9.82482	0.85676	3.79346	8.1194	6.98432	6.44324
76	2011	0	1	0.579539	10.043	0.812729	3.77689	8.90924	6.9872	6.42778
76	2012	0	1	1	10.2432	0.805437	3.77207	9.31794	6.96942	6.33527
76	2013	0	1	1	10.2897	1.351	3.75841	9.31722	6.96476	6.3678
77	2004	0	0	0.102657	9.59947	1.11231	4.2099	7.74153	7.5511	6.61161
77	2005	0	0	0.113893	9.70954	1.13191	4.15888	8.14584	7.55654	6.49896
77	2006	0	0	0.100473	9.77509	1.21336	4.12342	8.17019	7.5655	6.48814
77	2007	0	0	0.0966702	9.87003	1.32934	4.09451	7.8694	7.57292	6.42923
77	2008	0	1	0.087731	10.1013	1.45167	4.14678	8.2239	7.578	6.39637
77	2009	0	1	0.113274	10.1155	1.79391	3.99434	8.48426	7.58569	6.29598
77	2010	0	1	0.18612	10.262	2.2365	4.02624	9.0587	7.59202	6.40817
77	2011	0	1	0.140287	10.4074	2.16595	4.02231	9.4338	7.59972	6.42564
77	2012	0	1	0.137385	10.5248	2.53874	3.98416	9.64969	7.72808	6.42962
77	2013	0	1	0.137372	10.3416	3.26071	3.74903	9.74038	7.76768	6.39557
78	2004	0	0	0.488557	9.64303	0.878139	3.99875	7.67322	7.26564	6.55992
78	2005	0	0	0.429795	9.79317	1.21248	4.00969	7.70976	7.27198	6.63976
78	2006	0	0	0.820657	10.0201	1.37009	4.11071	8.90463	7.27862	6.59573
78	2007	0	0	1.7447	10.2607	1.84588	4.2102	9.25818	7.28175	6.51849
78	2008	0	1	1.14308	10.2702	1.66685	4.07176	8.06966	7.28902	6.47466
78	2009	0	1	1.18418	10.3395	2.3425	4.02838	9.30255	7.29624	6.51421
78	2010	0	1	0.25541	10.468	2.66545	4.0207	9.56472	7.29966	6.53089
78	2011	0	1	0.221736	10.5922	3.57862	3.99379	10.0108	7.31658	6.553
78	2012	0	1	0.289689	10.7051	5.77461	3.95661	10.1361	7.38784	6.57329
78	2013	0	1	0.70612	10.8512	7.71471	3.88259	8.62569	7.38784	6.59638
79	2004	0	0	0.210556	9.59995	0.430007	3.72738	6.65929	6.88519	6.79679
79	2005	0	0	1.42427	9.05275	0.575427	3.72906	6.49072	6.90463	6.79646
79	2006	0	0	0.441609	9.15282	0.78381	3.70328	7.35436	6.93318	6.80369
79	2007	0	0	1.48425	9.24551	0.699567	3.72834	7.37086	6.95081	6.80614
79	2008	0	1	1	9.42279	0.715537	3.75279	7.40367	6.96967	6.70442
79	2009	0	1	1	9.50703	1.04194	3.81661	7.79152	6.98703	6.65562
79	2010	0	1	1.27671	9.63495	1.25341	3.85714	8.26514	6.94982	6.45905
79	2011	0	1	3.0184	9.74952	1.19116	3.91042	8.71539	6.96278	6.59618
79	2012	0	1	0.248878	9.74432	1.45034	3.89691	9.17056	6.97277	6.51845
79	2013	0	1	0.290134	9.72382	1.7572	3.8446	9.24116	6.98485	6.43546
80	2004	0	0	0.161298	8.85037	0.277937	3.7293	7.8018	6.84741	6.66694
80	2005	0	0	0.154846	9.05591	0.315781	3.73002	7.08171	6.8501	6.69242
80	2006	0	0	0.124191	9.12162	0.350033	3.74786	7.95753	6.88021	6.71637
80	2007	0	0	0.242685	9.16052	0.562663	3.81683	8.11851	6.8952	6.68814
80	2008	0	1	0.380956	9.49319	0.629849	3.82254	8.36101	6.8999	6.62863
80	2009	0	1	0.232002	9.70039	0.903116	3.8461	8.36101	6.93095	6.47804
80	2010	0	1	0.327685	9.75004	1.25969	3.83493	8.45829	6.84264	6.50522
80	2011	0	1	0.402628	9.85267	1.55962	3.81617	8.58298	6.84296	6.48913
80	2012	0	1	0.758874	9.94319	2.05061	3.82777	8.73938	6.844	5.60463
80	2013	0	1	1.26603	10.0682	2.75634	3.80221	8.84347	6.84713	6.19355
81	2004	0	0	14.0812	9.03002	0.183992	3.86472	7.08841	5.47005	6.66348
81	2005	0	0	5.01358	8.99343	0.229052	3.73242	7.06305	5.44133	6.63279
81	2006	0	0	1.13877	9.22158	0.286778	3.73981	6.93731	5.43129	7.04091
81	2007	0	0	1	9.40919	0.274723	3.78737	7.64779	5.44176	6.56569
81	2008	0	1	1	9.57213	0.561553	3.67377	7.85554	5.44942	6.46768
81	2009	0	1	1	10.0194	1.27086	3.87619	7.92841	6.19289	6.73834
81	2010	0	1	1.48585	10.2848	1.76744	3.8664	7.20786	6.20335	6.64386
81	2011	0	1	1.83863	10.5212	2.32762	3.88342	8.1806	6.21612	6.53717
81	2012	0	1	1.63726	10.7151	4.1732	3.91142	8.24355	5.83675	6.6498
81	2013	0	1	1.6403	11.0261	5.05602	3.93241	8.41183	5.93346	6.52703
82	2004	0	0	0.0462573	10.438	2.07903	3.71503	10.3915	8.20016	6.38466
82	2005	0	0	0.0309485	10.5725	2.74456	3.50044	11.0756	8.23023	6.32069
82	2006	0	0	0.0587037	10.7049	3.25507	3.50796	11.0003	8.25835	6.28478
82	2007	0	0	0.031024	10.8761	4.17407	3.52371	11.5908	8.2775	6.27428
82	2008	0	1	0.0217805	11.204	4.915	3.7851	11.7723	7.82224	6.28695
82	2009	0	1	0.0178803	11.3269	6.29958	3.70746	11.8885	7.83322	6.30217
82	2010	0	1	0.0805794	11.411	8.24289	3.72618	11.9882	7.83227	6.34064
82	2011	0	1	1	11.4869	8.13953	3.83859	12.2075	7.34854	6.31456
82	2012	0	1	0.0276387	11.6092	8.52192	3.84074	12.3287	7.35224	6.38375
82	2013	0	1	0.054551	11.9228	8.99328	3.82275	12.4539	7.35693	6.43742
83	2004	0	0	0.506363	10.1702	1.25035	3.94932	9.1715	7.84322	6.33255
83	2005	0	0	0.239925	10.2952	1.70991	3.98434	9.30629	7.85273	6.26115
83	2006	0	0	0.259678	10.3384	2.26221	4.01998	8.91972	7.85579	6.19497
83	2007	0	0	0.468243	10.4992	2.19861	4.03777	8.88198	8.03812	5.91137
83	2008	0	1	0.23873	10.7224	2.48827	4.04006	9.91021	8.05419	5.78959
83	2009	0	1	1.05576	10.8529	3.80855	4.09184	10.2343	8.05362	5.77965
83	2010	0	1	0.385243	10.9853	5.26835	4.13932	10.3913	7.18174	5.20081
83	2011	0	1	0.283375	11.1302	5.32901	4.17807	9.83478	7.20188	5.92049
83	2012	0	1	0.498857	11.2034	7.31371	4.16992	10.7152	7.20752	6.2842
83	2013	0	1	0.362736	11.5207	10.159	4.13341	10.8892	7.19506	6.14984
84	2004	0	0	1.12297	9.64582	0.51739	3.62407	8.12148	7.41973	6.47015
84	2005	0	0	0.150972	9.54574	0.540553	3.63284	8.12148	7.45587	6.33235
84	2006	0	0	0.089104	9.64608	0.540948	3.81485	8.32312	7.47111	6.37621
84	2007	0	0	0.10757	9.93832	0.72712	3.891	8.7121	7.50537	6.3244
84	2008	0	1	0.102834	10.1446	1.0815	3.961	9.07966	7.49447	6.30343
84	2009	0	1	0.0970642	10.3846	1.577	3.97161	8.95273	7.31918	5.79592
84	2010	0	1	0.0821673	10.51	2.47521	4.00806	8.96316	7.26408	5.83633
84	2011	0	1	0.146767	10.6577	2.94986	4.05889	9.1667	7.26934	6.09253
84	2012	0	1	0.210913	10.8084	4.05066	4.07533	9.32367	7.27537	6.32277
84	2013	0	1	0.159675	11.133	4.49044	4.06509	9.31362	7.20298	6.39765
85	2004	0	0	1.0936	9.73377	1.05781	3.9499	7.68937	7.7219	6.77352
85	2005	0	0	15.0547	9.83467	1.18653	3.91362	8.1682	7.72335	6.83347
85	2006	0	0	0.19847	9.92989	1.64121	3.93866	8.3948	7.72858	6.91812
85	2007	0	0	0.217012	10.0378	1.64562	3.94061	8.74703	7.73349	6.96894
85	2008	0	1	1.17387	10.1351	1.68603	3.94835	8.26924	7.71826	6.994
85	2009	0	1	0.615537	10.2152	1.35045	3.8965	7.02287	7.72141	7.00132
85	2010	0	1	0.613027	10.2864	1.01176	3.84546	6.68336	7.72455	7.00596
85	2011	0	1	3.666	10.1153	2.02432	3.82842	6.54103	7.72512	6.98977
85	2012	0	1	1.25328	10.1939	1.96363	3.80622	5.20949	7.74751	6.93853
85	2013	0	1	0.866126	10.4968	1.2952	4.08328	9.06659	7.04746	6.56226
86	2004	0	0	1.18912	9.63763	0.357709	4.14218	7.48997	8.20195	6.62967
86	2005	0	0	1.23019	9.51783	0.375879	3.99231	7.51534	8.2107	6.62092
86	2006	0	0	1.11428	9.69523	0.506208	4.00879	8.03528	8.22456	6.73104
86	2007	0	0	1.15962	9.86246	0.782763	4.04147	8.25219	8.23575	6.94934
86	2008	0	1	1.5045	10.0721	0.903571	4.04585	8.57659	8.24464	7.02652
86	2009	0	1	0.771019	10.1741	1.22235	4.02464	8.76155	8.25288	7.02599
86	2010	0	1	1.44169	10.3805	1.44475	4.0556	8.36591	8.26205	6.99614
86	2011	0	1	1.39096	10.4832	1.33057	4.07244	8.50127	8.26887	6.93017
86	2012	0	1	2.95595	10.5859	2.11999	4.09717	8.65137	8.27593	6.89216
86	2013	0	1	1.70691	10.466	1.65566	4.16821	9.16785	7.59555	6.51945
87	2004	0	0	0.427617	9.82081	0.861068	3.67072	8.80387	6.08204	6.43692
87	2005	0	0	0.221171	9.93	0.857458	3.78009	9.3879	6.09425	6.34855
87	2006	0	0	0.305589	10.0344	0.768563	3.87867	8.83652	6.1004	6.37774
87	2007	0	0	0.52356	10.1202	1.03715	3.90701	9.09527	6.10651	6.37509
87	2008	0	1	0.652713	10.2194	1.049	3.97425	9.01894	6.11641	5.98703
87	2009	0	1	0.302616	10.3594	1.54543	3.93437	9.11559	6.12232	6.3303
87	2010	0	1	3.03307	10.4569	2.12753	3.92986	9.05591	6.14496	6.27601
87	2011	0	1	1.26177	10.7934	3.82591	4.08177	9.32652	6.14782	6.2823
87	2012	0	1	0.366285	10.8465	5.25915	4.09184	8.85138	6.15353	6.21848
87	2013	0	1	0.18805	11.1952	5.44352	4.20574	7.51589	6.16317	6.29391
88	2004	0	0	0.212548	9.82715	0.693555	3.51453	7.54486	6.35314	6.81317
88	2005	0	0	0.163668	9.82222	0.864449	3.67554	7.66294	6.36813	6.73843
88	2006	0	0	0.134251	9.98769	1.11619	3.77046	8.51639	6.38818	6.7205
88	2007	0	0	0.270297	10.1775	1.73863	3.71211	8.52278	6.40939	6.68865
88	2008	0	1	0.113365	10.0161	2.65405	3.80399	8.45	6.42931	6.24598
88	2009	0	1	0.166653	10.5423	4.5148	3.67605	8.37124	6.44786	6.60641
88	2010	0	1	0.193728	10.4938	6.16447	3.82275	8.87305	6.46915	6.54635
88	2011	0	1	0.244864	10.8045	1.40495	3.84267	8.69467	6.4833	6.51578
88	2012	0	1	0.15603	10.9822	8.97887	4.02177	8.07309	6.4833	6.50866
88	2013	0	1	0.612779	11.392	8.44911	4.06474	9.03741	6.49915	6.53249
89	2004	0	0	0.287342	8.86192	0.333514	3.09104	7.80914	5.54899	6.34708
89	2005	0	0	0.341776	9.00024	0.461811	3.31926	8.66613	5.5445	6.29425
89	2006	0	0	0.290946	9.2016	0.666251	3.56218	8.87696	5.56798	6.34332
89	2007	0	0	0.205961	9.31991	0.842598	3.60631	9.60049	5.59305	7.17953
89	2008	0	1	1.04592	10.0985	0.569083	3.37997	7.6019	5.60586	4.7836
89	2009	0	1	0.136695	9.74578	0.892169	3.58324	8.85536	5.64459	5.72973
89	2010	0	1	0.15479	10.4201	1.26974	3.3297	7.91242	5.67593	5.76653
89	2011	0	1	0.145588	10.46	2.59384	3.88998	9.32679	5.69635	5.37874
89	2012	0	1	0.321199	10.4907	1.85562	3.76908	9.4611	5.6945	6.29465
89	2013	0	1	0.286655	10.3934	2.67211	3.7591	9.51503	5.70885	6.31901
90	2004	0	0	0.484616	8.30894	0.566005	3.4002	7.55014	6.2069	6.68011
90	2005	0	0	0.289259	8.78523	0.471072	3.66459	7.84854	6.20251	6.65551
90	2006	0	0	0.391448	8.95893	0.572388	3.64545	7.8598	6.2172	6.60107
90	2007	0	0	0.204533	9.14868	0.510414	3.72786	8.87696	6.24338	6.5644
90	2008	0	1	0.257542	9.27313	0.750398	3.77184	9.22749	6.25413	6.55133
90	2009	0	1	0.163045	9.45743	0.875368	3.78533	9.34862	6.2625	6.55883
90	2010	0	1	1.00413	9.62714	0.974454	3.83557	8.95144	6.28454	6.54826
90	2011	0	1	0.224905	9.74794	0.980634	3.77529	9.65092	6.289	6.58221
90	2012	0	1	0.292924	9.90129	1.35476	3.55506	7.0579	6.29057	6.60428
90	2013	0	1	0.103214	9.71637	1.22354	3.54962	7.19669	6.31074	6.55902
91	2004	0	0	11.3421	8.72599	0.231942	3.69511	5.96615	5.193	6.4723
91	2005	0	0	0.313883	9.03706	0.403265	3.73696	5.95064	5.1973	6.5024
91	2006	0	0	1.09053	9.11262	0.50208	3.81617	6.18002	5.21739	6.49828
91	2007	0	0	0.754806	9.29688	0.593699	3.8527	5.63835	5.23502	6.47907
91	2008	0	1	1.06861	9.46149	0.818104	4.00933	5.8693	5.25751	6.32072
91	2009	0	1	0.248914	9.5176	1.22501	3.89732	6.1506	5.25997	6.34257
91	2010	0	1	1.31832	9.71178	1.73655	3.95566	7.19968	5.32104	6.24526
91	2011	0	1	0.801615	9.88344	2.13924	3.96386	7.46107	5.21264	6.37485
91	2012	0	1	0.440025	9.97502	2.56729	3.96215	6.1	5.27115	6.12915
91	2013	0	1	0.358385	9.88873	2.19149	3.90278	4.74493	5.33445	6.16809
92	2004	0	0	0.182982	8.75306	0.229641	3.62807	6.42972	6.78323	6.47648
92	2005	0	0	0.218492	8.85581	0.278973	3.74431	6.16331	6.78381	6.36311
92	2006	0	0	0.258232	9.01506	0.318683	3.84908	5.71703	6.79086	6.31545
92	2007	0	0	0.305072	9.29367	0.384325	3.87991	3.49651	6.79828	6.25891
92	2008	0	1	0.192641	9.56318	0.559968	3.96518	4.97673	6.80275	6.23243
92	2009	0	1	0.215767	9.62529	0.740073	4.04147	5.70378	6.80607	6.22213
92	2010	0	1	0.251946	9.87416	1.09625	4.10677	7.0184	6.80409	6.18556
92	2011	0	1	0.274564	10.1268	1.17675	4.13852	8.45872	6.80797	6.12169
92	2012	0	1	0.217769	10.259	1.3838	4.13836	9.29081	6.80938	6.07118
92	2013	0	1	0.22737	10.2156	1.67971	4.1273	8.90653	6.82191	5.97523
93	2004	0	0	0.312845	8.75983	0.236837	3.57515	8.37793	6.60965	6.27883
93	2005	0	0	0.388984	8.79331	0.259472	3.67908	6.49375	6.6155	6.4334
93	2006	0	0	1.1846	8.94911	0.287172	3.78782	6.76734	6.61889	6.47671
93	2007	0	0	1	9.17025	0.361047	3.83795	7.81278	6.62955	6.52283
93	2008	0	1	1	9.32	0.507458	3.87328	7.96936	6.63565	6.53575
93	2009	0	1	1.57759	9.44825	0.865114	3.93496	6.63068	6.64005	6.46595
93	2010	0	1	1.09822	9.64381	1.26296	3.94816	7.16395	6.64042	6.51426
93	2011	0	1	0.353329	9.86625	1.42369	3.99526	8.97322	6.64547	6.68384
93	2012	0	1	1	10.0246	1.79362	4.01512	8.57433	6.65202	6.53325
93	2013	0	1	0.46453	10.0936	2.33434	3.99655	8.63782	6.65763	6.35788
94	2004	0	0	0.264725	9.05661	0.450164	3.87536	6.10925	6.42775	6.40868
94	2005	0	0	0.26461	9.20019	0.49423	3.95393	6.09131	6.42957	6.45755
94	2006	0	0	0.537027	9.34862	0.596995	3.99157	6.41673	6.43706	6.48187
94	2007	0	0	0.453826	9.56549	0.963959	4.02535	8.39072	6.44854	6.44238
94	2008	0	1	0.39476	9.77087	1.22775	4.00022	9.24764	6.45848	6.37193
94	2009	0	1	0.116488	9.88979	1.44362	3.98843	6.94216	6.46517	6.33252
94	2010	0	1	0.506306	10.0573	1.64066	4.02998	9.01797	6.46482	6.2904
94	2011	0	1	1	10.2372	1.65316	4.06199	9.40327	6.47332	6.20294
94	2012	0	1	1.79608	10.3847	1.73187	4.07039	8.66129	6.47755	6.13399
94	2013	0	1	1.95798	10.4276	2.68365	4.06285	8.53798	6.48561	5.26093
95	2004	0	0	0.204011	9.20794	0.803258	3.79369	4.31749	6.76602	6.64181
95	2005	0	0	0.188737	9.33212	0.803531	3.92158	4.38203	6.76602	6.68103
95	2006	0	0	0.228116	9.47101	0.953747	3.94758	6.64084	6.78575	6.69284
95	2007	0	0	0.525952	9.69301	1.12518	3.99471	5.80033	6.80829	6.76505
95	2008	0	1	1.55242	9.84739	1.33981	4.00022	4.09434	6.82745	6.82723
95	2009	0	1	1.00683	10.0267	1.49341	4.0483	4.00733	6.87899	6.79257
95	2010	0	1	1.19142	10.1934	1.80777	4.10314	5.46141	6.85213	6.72121
95	2011	0	1	0.766461	10.3407	1.92153	4.13389	6.59813	6.87811	6.23296
95	2012	0	1	1.57039	10.399	2.23496	4.09933	5.10096	6.8919	6.09854
95	2013	0	1	1.97116	10.3449	1.97138	4.02945	6.10925	6.51753	5.93973
96	2004	0	0	0.198329	9.57859	0.333409	3.90962	7.58731	7.18514	6.14424
96	2005	0	0	0.141578	9.46839	0.279255	3.90339	6.05678	6.92976	6.09017
96	2006	0	0	0.223313	9.61973	0.340055	3.97255	6.40853	6.93479	6.09282
96	2007	0	0	1.1079	9.8307	0.471212	4.01151	7.83992	6.93938	6.09433
96	2008	0	1	0.15804	10.036	0.690051	4.05872	7.31986	6.9479	6.03275
96	2009	0	1	0.132816	10.0916	1.05965	4.08193	5.4848	6.95383	6.00741
96	2010	0	1	0.0958549	10.3156	1.45578	4.12713	7.31588	6.94623	5.98178
96	2011	0	1	0.717672	10.5511	1.48359	4.14804	7.63143	6.95212	6.37124
96	2012	0	1	1	10.7148	1.8311	4.15935	7.03439	6.95608	5.91557
96	2013	0	1	0.634611	10.6682	2.23087	4.15481	7.59287	6.96138	5.83395
97	2004	0	0	0.349104	8.44591	0.154	3.20437	5.44177	5.13806	6.37267
97	2005	0	0	0.296433	8.66544	0.310892	3.32143	6.40924	5.14343	6.36729
97	2006	0	0	0.241124	8.7971	0.406581	3.3628	5.43808	5.14924	6.39104
97	2007	0	0	0.171825	9.00172	0.513873	3.39518	5.65903	5.15973	6.4977
97	2008	0	1	0.224485	9.13927	0.483785	3.42816	7.10735	5.16988	6.19235
97	2009	0	1	0.19608	9.24455	0.627057	3.42133	7.40136	5.18015	6.21405
97	2010	0	1	0.251138	9.3705	0.774963	3.4314	7.52618	5.19076	6.19441
97	2011	0	1	0.169333	9.5204	0.964354	3.50856	7.0579	5.1963	6.45071
97	2012	0	1	0.307512	9.66618	0.642452	3.5427	6.97635	5.20291	6.04385
97	2013	0	1	0.249164	9.81252	0.861542	3.52812	7.02554	5.20947	6.20695
98	2004	0	0	0.248591	8.82747	0.146618	3.80822	4.76217	5.86953	6.25634
98	2005	0	0	0.309338	8.90239	0.12263	3.8906	6.28687	5.87383	6.42179
98	2006	0	0	0.284274	9.04429	0.162812	3.87515	6.55512	5.86302	6.42447
98	2007	0	0	1.00584	9.16388	0.249347	3.78169	4.49614	5.91464	6.462
98	2008	0	1	1.28712	9.31497	0.485382	3.76653	6.752	5.88486	6.45474
98	2009	0	1	1.17297	9.44865	0.638431	3.86974	5.70378	5.89904	6.50669
98	2010	0	1	0.853512	9.64562	0.791243	3.94391	5.70378	5.91832	6.5321
98	2011	0	1	0.319165	9.83564	0.974332	3.95795	5.99146	5.93404	6.53885
98	2012	0	1	0.231592	9.96876	0.791763	3.94313	6.80239	5.94228	6.53742
98	2013	0	1	0.345095	9.99049	1.0248	3.933	5.70378	5.98311	6.54841
99	2004	0	0	0.504676	9.06578	0.333333	3.49012	4.15888	4.7608	6.69385
99	2005	0	0	0.238597	9.22582	0.548531	3.46323	6.34221	4.77344	6.52748
99	2006	0	0	0.312169	9.33821	0.533326	3.52636	4.22171	4.78316	6.70831
99	2007	0	0	0.446018	9.4992	0.520144	3.56981	6.21461	4.79474	6.6007
99	2008	0	1	1.09598	9.63561	0.552043	3.56671	6.19455	4.80212	6.61431
99	2009	0	1	1.72953	9.72794	0.640844	3.54241	5.54447	4.80676	6.59923
99	2010	0	1	0.213756	9.82314	0.868851	3.4701	4.48864	4.81003	6.60899
99	2011	0	1	0.131652	10.0309	0.988536	3.53777	4.63395	4.80348	6.57591
99	2012	0	1	0.256454	10.0975	1.43563	3.38099	6.13138	4.7996	6.51579
99	2013	0	1	0.147247	10.2046	1.56099	3.29769	7.68018	4.80734	6.4179
100	2004	0	0	0.383432	8.93472	0.20487	3.74738	5.30975	5.5227	6.42821
100	2005	0	0	0.326541	8.97916	0.347342	3.73122	5.31812	5.52826	6.54782
100	2006	0	0	0.495582	9.16962	0.453512	3.7619	5.29832	5.53399	6.59925
100	2007	0	0	1.70764	9.3041	0.643262	3.74123	5.33754	5.53989	6.64742
100	2008	0	1	0.521861	9.40377	0.865692	3.79571	5.31812	5.54656	6.37733
100	2009	0	1	0.411547	9.49062	1.13298	3.76167	5.31959	5.55378	6.13143
100	2010	0	1	0.427695	9.60353	1.47699	3.68613	5.32428	5.57261	6.39483
100	2011	0	1	0.339772	9.73566	1.71856	3.69784	5.30772	5.62351	6.37936
100	2012	0	1	0.777365	9.88893	2.44824	3.73409	5.3164	5.62909	6.34162
100	2013	0	1	0.327868	9.87699	1.75778	3.51957	5.29461	5.5816	6.3457
101	2004	0	0	53.8928	9.15101	0.603316	3.30945	5.43372	4.62563	6.36079
101	2005	0	0	4.71006	9.26132	0.708497	3.16884	6.01127	4.63456	6.60262
101	2006	0	0	12.0845	9.42456	0.806868	3.27488	7.62364	4.6454	6.1607
101	2007	0	0	2.75928	9.56472	0.924515	3.33435	7.95718	4.66562	6.65011
101	2008	0	1	2.04595	9.75638	1.14046	3.36072	5.42102	4.67805	6.66953
101	2009	0	1	0.718901	10.0527	1.37776	3.65971	8.40849	4.77481	6.59687
101	2010	0	1	0.681702	10.3998	1.95899	3.98769	9.29569	4.78127	6.61395
101	2011	0	1	0.734261	10.4742	2.52121	3.98304	8.85163	4.7867	6.36099
101	2012	0	1	1.20526	10.6579	4.53781	4.01205	8.67151	4.78916	6.50841
101	2013	0	1	0.61822	10.8104	4.66719	3.97331	6.23441	4.79407	6.49616
102	2004	0	0	1.07972	8.89426	0.512806	3.96291	1.94591	5.80219	6.81335
102	2005	0	0	5.16877	9.36777	0.62154	3.91959	5.48305	5.79885	6.99624
102	2006	0	0	1.26045	9.4424	0.742131	3.9192	5.89187	5.81545	6.97125
102	2007	0	0	1.01213	9.62536	0.923754	3.94835	5.42631	5.83589	6.91942
102	2008	0	1	1.00454	9.73844	1.25809	3.9591	4.96256	5.84784	6.85082
102	2009	0	1	1.30144	9.96322	2.10323	3.91502	5.7367	5.8781	6.8714
102	2010	0	1	2.12193	9.99725	2.8302	3.91342	5.05923	5.88482	6.87627
102	2011	0	1	1	10.5545	3.35878	4.19328	5.70378	5.90664	6.84867
102	2012	0	1	2.03058	10.658	4.82594	4.16775	5.99146	5.92559	6.78527
102	2013	0	1	3.12588	10.7296	5.27253	4.14409	5.8861	5.93625	6.80446
103	2004	0	0	7.12204	7.92913	0.132211	3.312	4.35491	4.72671	6.95464
103	2005	0	0	30.812	8.1374	0.18205	3.16379	4.14313	4.68934	6.63533
103	2006	0	0	13.0475	8.27919	0.20908	3.20397	4.33677	4.69021	6.63446
103	2007	0	0	2.06757	8.39706	0.245123	3.21928	4.46878	4.70102	6.76217
103	2008	0	1	1.76362	8.50086	0.345806	3.21808	4.47426	4.70252	6.73036
103	2009	0	1	1.81821	8.65748	0.498369	3.19376	4.5684	4.70595	6.74975
103	2010	0	1	1.4845	8.73585	0.775696	3.23238	4.63657	4.70424	6.847
103	2011	0	1	2.34774	9.14206	1.22899	3.32179	4.4569	4.71171	6.73137
103	2012	0	1	1.90183	9.30392	1.83896	3.34109	4.36945	4.70317	5.90523
103	2013	0	1	3.8193	9.35565	2.39616	3.32179	3.95124	4.70317	6.56569
104	2004	0	0	0.447957	9.76457	0.70864	4.20857	3.46574	4.912	6.74076
104	2005	0	0	0.163331	9.89767	0.864027	4.16029	4.60517	4.91749	6.85749
104	2006	0	0	0.16944	10.1	1.06511	4.21597	5.12396	4.92483	6.93495
104	2007	0	0	0.205519	10.2538	1.1465	4.23338	7.76906	4.93975	6.89325
104	2008	0	1	0.154707	10.3982	1.14382	4.23989	5.30111	4.95588	6.89369
104	2009	0	1	0.107485	10.5121	1.79021	4.2011	6.48662	4.96133	6.88618
104	2010	0	1	0.175712	10.6229	2.22436	4.20931	6.57893	4.96775	6.82477
104	2011	0	1	0.381356	10.7815	2.84266	4.21951	7.6009	4.97214	6.81821
104	2012	0	1	0.312077	10.9688	4.13378	4.2173	5.48064	4.95202	6.78462
104	2013	0	1	0.263282	11.0053	3.53217	4.18251	5.35814	4.94591	6.71681
105	2004	0	0	0.061991	10.0199	1.00131	4.00022	8.73735	7.10684	6.48123
105	2005	0	0	0.0712843	10.2912	1.14779	3.84224	9.40415	7.12288	6.49773
105	2006	0	0	0.0784963	10.2483	1.28682	3.87037	8.8498	7.12992	6.58512
105	2007	0	0	0.0863009	10.3375	1.51374	3.82428	9.46009	7.14131	6.26873
105	2008	0	1	0.0535938	10.3621	1.80644	3.83988	8.27716	7.15069	6.36061
105	2009	0	1	0.0612959	10.4897	1.554	3.83449	8.37101	7.16212	6.3542
105	2010	0	1	0.044588	10.6583	2.67301	3.83341	7.57558	7.1616	6.27743
105	2011	0	1	0.0787272	10.6581	4.10329	3.82254	7.44308	7.15559	6.33817
105	2012	0	1	0.258121	10.763	4.24592	3.87536	6.62141	7.14259	6.35116
105	2013	0	1	0.101469	11.0094	3.46847	3.81419	7.66482	7.32257	6.17456
106	2004	0	0	1.04006	8.89659	0.231197	3.4763	4.44265	5.2649	6.81974
106	2005	0	0	0.255358	9.15006	0.241029	3.58352	7.50318	5.26774	6.77027
106	2006	0	0	1.78513	9.30483	0.436786	3.63627	6.79325	5.27179	6.76156
106	2007	0	0	2.17192	9.45117	0.515781	3.65842	3.89182	5.28075	6.73252
106	2008	0	1	3.05275	9.56787	0.602396	3.67478	6.97865	5.31074	6.69774
106	2009	0	1	1.60654	9.45603	0.726018	3.67097	7.54627	5.31732	6.67909
106	2010	0	1	1.06039	9.44683	1.00719	3.72207	6.53734	5.30244	6.69519
106	2011	0	1	7.36235	9.76423	1.45192	3.75654	7.62756	5.30986	6.59112
106	2012	0	1	8.23255	9.96091	2.08218	3.7993	7.17884	5.30009	6.65293
106	2013	0	1	0.15042	10.0547	2.25815	3.78578	7.853	5.29812	6.38106
107	2004	0	0	1.27597	8.11791	0.322834	3.49012	8.80822	4.93809	6.41897
107	2005	0	0	3.30838	8.32337	0.333142	3.00618	8.81165	4.91597	6.26674
107	2006	0	0	1.02681	8.45702	0.357681	3.04118	8.22094	4.94034	6.25421
107	2007	0	0	1.73211	8.60594	0.314413	2.8792	8.52655	4.96452	6.19815
107	2008	0	1	1.21823	8.88945	0.433933	2.91072	8.73841	4.57326	6.638
107	2009	0	1	1.61509	8.99616	0.792991	3.01111	8.85181	5.07291	6.67182
107	2010	0	1	1.68889	9.19065	1.01077	2.94391	8.99838	5.09608	6.6762
107	2011	0	1	2.26245	9.56479	1.10879	3.21286	9.91339	4.62742	6.69221
107	2012	0	1	1.21628	9.68633	1.57576	3.26079	9.99058	4.63177	6.71716
107	2013	0	1	1.94029	9.73832	1.97369	3.24142	9.60333	4.64041	6.64065
108	2004	0	0	0.641553	8.91422	0.645413	3.8245	8.80822	4.0695	6.3579
108	2005	0	0	0.504356	9.15366	0.860689	3.67883	8.81165	4.07439	6.43459
108	2006	0	0	1.10072	9.24455	1.18897	3.72882	8.22094	4.07721	6.16953
108	2007	0	0	1.14879	9.49122	1.18198	3.73002	8.52655	4.10236	6.56372
108	2008	0	1	0.488805	9.62708	1.21152	3.82712	8.73841	4.07697	6.57205
108	2009	0	1	0.632054	9.76474	1.37746	3.65066	8.85181	4.29369	6.57738
108	2010	0	1	0.61126	9.97706	1.74925	3.66305	8.99838	4.05312	6.57908
108	2011	0	1	1.43206	10.1896	1.8989	3.6961	9.91339	4.0559	6.53329
108	2012	0	1	0.624855	10.3327	2.38539	3.7013	9.99058	4.0709	6.50724
108	2013	0	1	0.367632	10.4003	2.67953	3.67122	9.60333	4.0757	6.47982
109	2004	0	0	0.0929287	10.0608	0.981267	3.66228	7.32647	5.43555	6.59592
109	2005	0	0	0.0571824	10.1711	1.04857	3.6214	7.83201	5.63327	6.57821
109	2006	0	0	0.0624519	10.2726	1.0828	3.63125	8.55603	5.67288	6.59609
109	2007	0	0	0.0366115	10.3674	1.23412	3.65919	8.80553	5.40858	6.55482
109	2008	0	1	0.0677186	10.082	1.50177	3.73672	9.21034	5.4292	6.56757
109	2009	0	1	0.0294702	10.577	1.73109	3.72738	9.43348	5.49468	6.54107
109	2010	0	1	0.0428824	10.6869	2.08436	3.80866	9.53964	5.50198	6.55166
109	2011	0	1	0.0745148	10.8805	1.70854	3.80688	9.68034	5.53885	6.51817
109	2012	0	1	0.0793865	11.0174	3.90722	3.72497	9.86786	5.57196	6.50843
109	2013	0	1	0.0744037	11.35	4.83376	3.68387	10.0123	5.59162	6.47984
110	2004	0	0	0.17656	9.52	0.931377	4.2245	4.48	4.97	6.74173
110	2005	0	0	0.173407	9.71	0.652794	4.2442	8.89	4.98	6.8426
110	2006	0	0	0.197693	9.88	0.729482	4.25943	8.6	5.01	6.84621
110	2007	0	0	0.263466	10.09	1.20929	4.24291	7.59	4.93	6.88574
110	2008	0	1	1.08043	11.44	1.86354	4.25277	8.28	4.95	6.88843
110	2009	0	1	0.479163	11.7	2.90552	4.20305	8.4	4.96	6.86975
110	2010	0	1	1.1804	11.89	1.72012	4.13164	8.93	4.98	6.89432
110	2011	0	1	1	12.02	1.83224	4.16091	8.83	5.16	6.81076
110	2012	0	1	0.167249	12.18	0.191661	4.14551	9.5	5.16	6.77203
110	2013	0	1	0.491383	11.27	2.97922	4.07363	9.64	5.17	6.83439
111	2004	0	0	1.57369	9	0.700246	4.22376	6.68	5.22	6.70809
111	2005	0	0	1.444	9.32	0.727063	4.09434	7.21	5.23	6.98764
111	2006	0	0	1.31901	9.45	0.638744	4.08514	9.67	5.27	7.09124
111	2007	0	0	0.674068	9.62	1.01806	4.06834	9.56	5.29	6.98337
111	2008	0	1	0.572741	9.96	1.01074	4.12066	9.59	5.31	6.51882
111	2009	0	1	0.373881	9.69	0.93412	3.75443	8.17	5.32	7.13924
111	2010	0	1	0.29409	10.14	1.28921	3.91721	9.82	5.33	7.19706
111	2011	0	1	0.397882	10.23	1.50025	4.07448	9.86	5.35	7.22685
111	2012	0	1	0.395811	10.23	1.76666	3.98843	10.37	5.36	7.14691
111	2013	0	1	0.418541	10.32	2.35771	3.88362	10.38	5.35	7.12092
112	2004	0	0	0.386141	9.2	0.494184	3.91999	4.79	6.01	6.61099
112	2005	0	0	0.288451	9.39	0.559407	3.70031	6.86	6.03	6.48263
112	2006	0	0	0.171042	9.55	0.748057	3.74502	7.94	6.06	6.39693
112	2007	0	0	0.168171	9.74	1.02981	3.73624	7.58	6.07	6.33395
112	2008	0	1	0.13668	9.86	1.37313	3.6561	5.98	6.1	6.28577
112	2009	0	1	0.321789	10	1.25032	3.50975	7.02	6.11	6.27906
112	2010	0	1	1.11535	10.16	1.57818	3.59622	5.08	6.11	6.2903
112	2011	0	1	0.603419	10.23	1.9529	3.69362	5.81	6.12	6.30412
112	2012	0	1	0.225131	10.34	2.34585	3.70475	9.27	6.12	6.21128
112	2013	0	1	0.480824	10.44	2.64291	3.6811	9.59	6.13	6.15357
113	2004	0	0	1.85084	9.27	0.29448	4.04795	3.58	6.39	6.9309
113	2005	0	0	0.19221	9.63	0.331405	3.86974	3.5	6.39	6.89086
113	2006	0	0	0.2121	9.77	0.476996	3.86535	5.02	6.39	6.93362
113	2007	0	0	0.120014	9.89	0.562163	3.8582	3.5	6.42	6.91022
113	2008	0	1	0.204411	10	0.704639	3.77069	4.17	6.44	6.81172
113	2009	0	1	0.137264	10.03	1.12949	3.62647	7.02	6.45	6.78395
113	2010	0	1	0.209258	10.01	1.35679	3.65842	7.4	6.45	6.78602
113	2011	0	1	0.302064	10.1	1.54055	3.71941	7.58	6.46	6.80648
113	2012	0	1	0.282607	10.17	2.21664	3.66382	8.57	6.42	6.86336
113	2013	0	1	0.333757	10.31	2.96616	3.48062	9.53	6.42	6.80184
114	2004	0	0	0.242893	8.93	0.414134	3.85249	7.56	6.26	7.0147
114	2005	0	0	0.204601	9.2	0.510095	3.40453	7.84	6.26	7.01121
114	2006	0	0	0.154153	9.32	0.659237	3.41313	8.47	6.27	6.9076
114	2007	0	0	0.3258	9.32	0.896955	3.31346	7.64	6.29	6.88479
114	2008	0	1	0.213568	9.55	1.10625	3.316	10.14	6.3	7.0683
114	2009	0	1	0.725823	9.71	1.90507	3.3569	8.35	6.3	7.09048
114	2010	0	1	0.592214	9.78	2.1739	3.35933	8.62	6.3	7.08511
114	2011	0	1	0.71839	9.93	2.03387	3.42914	9.91	6.33	7.13207
114	2012	0	1	0.505332	10.07	2.62159	3.50345	9.92	6.34	7.14506
114	2013	0	1	1.63793	10.18	3.18141	3.43431	7.21	6.34	6.91065
115	2004	0	0	0.114828	9.91	1.67642	4.29333	6.92	5.48	6.56582
115	2005	0	0	0.130773	10.21	2.09395	4.14329	7.32	5.5	6.57799
115	2006	0	0	1	10.39	1.42194	4.15246	4.99	5.51	6.15887
115	2007	0	0	0.208669	10.6	1.48742	4.18266	5.7	5.61	5.87604
115	2008	0	1	0.147384	10.82	2.39238	4.19223	6.48	5.62	5.80353
115	2009	0	1	0.134314	11.07	3.7695	4.23179	6.48	5.61	5.96383
115	2010	0	1	0.19135	11.25	4.50421	4.27277	7.98	5.71	5.82226
115	2011	0	1	0.13153	11.4	5.30315	4.28813	8.69	5.73	5.74423
115	2012	0	1	0.124449	11.54	6.3261	4.2966	7.98	5.74	5.66408
115	2013	0	1	0.250761	11.55	7.54014	4.18874	9.39	5.75	5.61628
116	2004	0	0	0.0436497	9.89	0.583733	4.15888	7.99	7.59	6.34045
116	2005	0	0	0.0390875	10.03	0.860703	4.08058	8.3	7.59	6.20439
116	2006	0	0	0.0675631	10.17	1.08693	4.09551	8.47	7.58	6.19248
116	2007	0	0	0.0633398	10.33	1.33452	4.09501	8.74	7.58	6.17477
116	2008	0	1	0.0624441	10.51	1.83845	4.10363	9.4	7.58	6.14336
116	2009	0	1	0.122901	10.52	2.60608	4.13132	9.98	7.57	6.09683
116	2010	0	1	0.106739	10.59	3.48606	4.14234	10.24	7.57	6.03496
116	2011	0	1	0.0965241	10.97	4.09603	4.14345	9.52	6.93	5.92693
116	2012	0	1	0.179611	11.05	4.88534	4.11104	9.27	6.93	5.83314
116	2013	0	1	0.0845351	11.14	5.65937	4.08799	10.55	6.92	5.9617
117	2004	0	0	0.0848883	10.04	1.17588	4.08295	8.17	6.6	6.25158
117	2005	0	0	0.0705842	10.18	1.32567	4.09518	8.22	6.6	6.42394
117	2006	0	0	0.104274	10.35	1.29388	4.09734	8.23	6.6	6.19547
117	2007	0	0	0.117201	10.5	1.37924	4.20409	9.05	6.45	6.1798
117	2008	0	1	0.112812	10.79	1.88024	4.22742	9.29	6.45	5.76067
117	2009	0	1	0.0637256	10.8	2.61839	4.13132	9.8	6.44	6.10006
117	2010	0	1	0.111342	11.08	3.43105	4.1819	10.13	6.44	6.05381
117	2011	0	1	0.114847	11.15	4.29868	4.18129	9.92	6.44	5.9766
117	2012	0	1	0.130699	11.12	5.21929	4.14599	10.54	6.43	5.90329
117	2013	0	1	0.14947	11.4	6.25614	4.12293	10.42	6.42	5.85915
118	2004	0	0	0.131191	9.89	0.465805	3.86932	8.26	7.59	6.35295
118	2005	0	0	0.109681	10.03	0.557023	3.77895	8.56	7.6	6.34356
118	2006	0	0	0.111523	10.22	0.69855	3.90399	8.71	7.61	6.32619
118	2007	0	0	0.131047	10.39	0.849802	3.95412	9.26	7.65	6.32051
118	2008	0	1	0.16538	10.57	1.22417	3.92494	9.87	7.66	6.26848
118	2009	0	1	0.139319	10.41	1.50659	3.95432	10.24	7.67	6.22335
118	2010	0	1	0.122476	10.8	3.13036	3.9186	10.51	7.67	6.20654
118	2011	0	1	0.176431	10.92	2.69706	3.96234	10.1	7.67	6.17432
118	2012	0	1	0.232398	11.03	4.29568	3.94584	10.97	7.67	6.16432
118	2013	0	1	0.253645	11.07	4.73798	3.91202	11	7.08	6.07771
119	2004	0	0	1.22689	9.81	1.26807	4.0026	9.4	7.1	5.86266
119	2005	0	0	0.193618	9.91	1.8336	4.07499	8.55	7.12	6.46654
119	2006	0	0	1	10.13	2.44209	4.06526	8.85	7.12	6.43509
119	2007	0	0	0.376603	10.58	3.59891	4.06165	9.1	7.13	6.41035
119	2008	0	1	1.13643	10.78	4.56091	4.08497	10.04	7.14	6.36057
119	2009	0	1	1	10.99	6.12644	4.0772	10.5	7.15	6.29754
119	2010	0	1	0.143525	11.05	7.68601	4.07516	11.01	7.16	6.23854
119	2011	0	1	0.0655895	11.12	9.94285	4.06869	11.21	7.17	6.22661
119	2012	0	1	0.0729395	11.23	8.31267	4.03954	11.25	7.17	6.2003
119	2013	0	1	0.0630403	11.45	9.68581	4.00205	11.46	7.18	6.57931
120	2004	0	0	0.615314	9.33	0.56802	3.87349	7.72	7.46	6.24005
120	2005	0	0	0.562927	9.4	0.683954	3.70549	7.03	7.46	6.87287
120	2006	0	0	1.97381	9.54	0.948511	3.80488	7.36	7.47	6.87594
120	2007	0	0	0.328005	9.69	0.975502	3.86346	7.32	7.46	6.26166
120	2008	0	1	0.420471	9.8	1.31686	3.91322	8.06	7.46	6.26847
120	2009	0	1	0.18724	9.94	1.38874	4.08598	8.1	7.37	6.25515
120	2010	0	1	1.32695	10.15	2.76623	4.09651	8.68	7.38	5.56512
120	2011	0	1	0.258478	10.53	2.41273	4.12309	9.43	7.37	5.53545
120	2012	0	1	0.21752	10.44	4.11098	4.12875	9.61	7.37	5.44824
120	2013	0	1	0.129689	10.61	4.79579	4.14075	9.43	7.37	5.4589
121	2004	0	0	0.111872	9.67	0.858703	4.09234	8.01	7.13	6.32512
121	2005	0	0	0.064094	9.81	0.943643	4.2008	8.32	7.13	5.83631
121	2006	0	0	0.0879027	9.98	1.24581	4.19026	8.12	7.13	5.8713
121	2007	0	0	0.112096	10.59	1.3991	4.22098	8.34	7.14	6.26425
121	2008	0	1	0.0782575	10.74	1.73924	4.18632	9.77	7.14	6.16347
121	2009	0	1	0.0761177	10.73	2.74155	4.09201	11.28	7.06	6.37795
121	2010	0	1	1.08531	10.88	3.13494	4.03954	10.3	7.09	6.20498
121	2011	0	1	0.131503	10.99	3.91481	4.03742	10.44	7.08	6.37579
121	2012	0	1	0.161715	11.03	4.13601	4.04006	10.72	6.7	6.41569
121	2013	0	1	1	11.07	4.53012	4.00296	10.76	6.7	6.54684
122	2004	0	0	0.0347151	10.05	1.16509	3.95547	8.75	6.2	6.42141
122	2005	0	0	0.0381911	9.85	1.54017	3.97443	8.83	6.2	6.36183
122	2006	0	0	0.0398017	10.02	2.42577	3.95795	9.94	6.21	6.30027
122	2007	0	0	0.0460234	10.35	3.10616	4.01314	10.08	6.22	6.26332
122	2008	0	1	0.0438216	10.55	3.97788	3.96575	10.07	6.23	6.22574
122	2009	0	1	0.0751872	10.72	4.61174	3.95661	10.17	6.23	6.16889
122	2010	0	1	0.0665738	10.93	5.00802	3.94855	10.31	6.22	6.12652
122	2011	0	1	0.0739139	11.13	4.98741	3.96196	10.59	6.22	6.08653
122	2012	0	1	0.0616086	11.23	6.24834	3.93905	10.73	6.22	6.07408
122	2013	0	1	0.076275	11.3	6.49751	3.91182	10.81	6.2	5.97873
123	2004	0	0	0.184261	9.12	0.572976	3.66459	3.93	5.56	6.42615
123	2005	0	0	0.0846301	9.17	0.715923	3.51214	6.23	5.31	5.61656
123	2006	0	0	0.0907095	9.32	0.951524	3.69511	6.21	5.3	6.39759
123	2007	0	0	0.186765	9.49	1.34044	3.63943	6.23	5.31	6.37537
123	2008	0	1	0.254534	9.67	1.91705	3.54299	7	5.31	6.37988
123	2009	0	1	0.0947247	9.84	1.93011	3.52724	8.26	5.31	6.36248
123	2010	0	1	0.116428	10.01	1.34376	3.58018	8.03	5.31	6.29335
123	2011	0	1	0.137806	10.22	1.88366	3.67173	8.33	5.31	6.25684
123	2012	0	1	0.271738	10.31	2.02505	3.69834	7.85	5.3	6.24388
123	2013	0	1	0.289757	10.42	2.38007	3.02189	8.43	5.28	6.21058
124	2004	0	0	0.286205	9.75	1.34675	4.30393	5.83	6.16	6.64886
124	2005	0	0	0.369974	10.19	1.911	4.34406	8.79	6.16	6.80451
124	2006	0	0	0.36054	10.51	2.87371	4.37311	8.79	6.17	6.76457
124	2007	0	0	0.39037	10.68	3.70548	4.30811	8.24	6.18	6.72487
124	2008	0	1	0.643197	10.84	4.50451	4.27444	7.24	6.3	6.0583
124	2009	0	1	0.226207	10.7	5.68767	4.21494	8.68	6.03	6.07792
124	2010	0	1	1.26148	10.88	5.26747	4.28041	9.17	6.1	6.62251
124	2011	0	1	1.30967	11.34	4.51657	4.269	9.54	6.11	6.57028
124	2012	0	1	0.879169	11.39	5.97591	4.25504	9.64	6.1	6.57398
124	2013	0	1	1.19325	11.47	6.20008	4.23193	9.78	6.06	6.62007
125	2004	0	0	1.22004	9.62	0.400123	3.82319	8.12	6.37	6.45325
125	2005	0	0	1.09974	9.51	0.276836	3.66382	7.61	6.36	6.37789
125	2006	0	0	0.169738	9.54	0.386955	3.68638	8.53	6.37	6.32714
125	2007	0	0	0.192268	9.65	0.562046	3.75209	8.27	6.39	6.29263
125	2008	0	1	0.23449	9.73	0.722533	3.78032	9.04	5.83	6.27093
125	2009	0	1	0.111837	10.1	1.46971	3.82755	8.21	5.78	6.24286
125	2010	0	1	0.169922	10.13	1.98377	3.86388	9.12	5.81	6.15973
125	2011	0	1	0.226957	10.23	2.03698	3.81397	9.68	5.8	6.14449
125	2012	0	1	0.429294	10.35	2.78396	3.84353	9.13	5.93	6.11137
125	2013	0	1	1.23512	10.54	3.14373	3.85206	8.45	5.93	6.04612
126	2004	0	0	0.330092	9.55	0.184169	3.58685	4.39	6.08	6.41538
126	2005	0	0	1.02778	9.61	0.345429	3.28279	3.95	6.08	6.03412
126	2006	0	0	0.273684	9.75	0.288355	3.28279	7.33	6.08	6.43763
126	2007	0	0	0.20907	9.94	0.333337	3.39819	7.73	6.64	6.4247
126	2008	0	1	0.199855	10.09	0.440176	3.41082	8.3	6.09	6.44549
126	2009	0	1	0.186622	10.15	0.460528	3.5293	8.36	6.07	6.03364
126	2010	0	1	0.231986	10.35	0.759256	3.63416	8.6	6.08	6.01853
126	2011	0	1	0.258784	10.53	0.963518	3.67123	9.5	6.08	6.41995
126	2012	0	1	1.07919	10.61	1.43477	3.59978	8.09	6.07	6.30902
126	2013	0	1	0.352316	10.74	1.34846	3.61712	7.62	6.04	6.16138
127	2004	0	0	1.58578	9.45	0.422815	4.09017	6.83	5.65	6.39015
127	2005	0	0	0.767647	9.53	0.658961	4.11806	3.4	5.64	6.51719
127	2006	0	0	0.231005	9.6	1.04063	4.1452	5.97	5.65	6.44595
127	2007	0	0	0.597806	9.81	1.15108	4.175	4.39	5.65	6.43072
127	2008	0	1	0.637452	10.05	1.02999	4.27054	7.04	5.65	6.39846
127	2009	0	1	0.571188	9.99	1.53098	4.16403	6.08	5.65	6.34204
127	2010	0	1	0.766694	10.36	2.22906	4.19404	5.97	5.65	5.82962
127	2011	0	1	0.520438	10.51	3.19218	4.22259	7.04	5.57	7.04075
127	2012	0	1	0.764419	10.52	3.57814	4.17285	7.18	5.65	6.21461
127	2013	0	1	0.594739	10.33	3.92929	4.05283	7.34	5.64	5.94494
128	2004	0	0	0.262055	9.58	0.540341	4.12099	7.13	5.67	6.66285
128	2005	0	0	0.20176	9.7	0.694506	4.0282	3.5	5.67	6.35751
128	2006	0	0	0.222173	9.72	0.897796	4.02892	4.16	5.69	6.33064
128	2007	0	0	0.414735	9.88	1.20539	4.0441	4.85	5.7	6.21934
128	2008	0	1	0.408808	10.19	1.52247	4.18129	5.28	5.71	6.18306
128	2009	0	1	1.87187	9.44	2.15041	4.20021	6.01	5.02	6.10546
128	2010	0	1	0.374171	10.68	2.88936	4.23555	7.24	5.06	6.43337
128	2011	0	1	0.71377	10.6	1.61702	4.19886	7.2	5.05	6.42115
128	2012	0	1	1.09989	10.61	2.01832	4.11169	7.95	5.05	6.37748
128	2013	0	1	0.689015	10.39	2.59367	3.92098	6.28	5.05	6.24745
129	2004	0	0	0.299005	9.04	0.335605	4.13916	4.01	5.01	6.59484
129	2005	0	0	0.527028	9.28	0.312358	4.01872	5.12	5.01	6.51665
129	2006	0	0	0.294116	9.44	0.571091	4.06886	5.33	5.01	6.5211
129	2007	0	0	0.265963	9.63	0.726182	4.068	6.42	5.01	6.45728
129	2008	0	1	0.470583	9.81	0.968946	4.09284	3	5.01	6.4709
129	2009	0	1	0.271217	9.89	1.35256	4.16542	7.84	5	6.33822
129	2010	0	1	0.173722	10.08	1.90205	4.19087	8.4	5	6.28872
129	2011	0	1	0.230237	10.3	1.71126	4.22829	8.4	5	6.24533
129	2012	0	1	0.36036	10.4	2.34593	4.22376	8.56	5	6.1951
129	2013	0	1	0.269017	10.28	2.01774	4.13533	8.7	4.99	6.11058
130	2004	0	0	3.18257	8.78	0.116926	3.08374	6.65	5.76	6.35054
130	2005	0	0	5.04587	8.59	0.0570743	2.08567	6.52	5.77	6.29138
130	2006	0	0	4.09143	8.4	0.0718398	2.14827	7.8	5.77	6.1785
130	2007	0	0	1.87391	8.66	0.123825	2.29253	8.05	5.78	6.02779
130	2008	0	1	2.22467	8.7	0.186679	2.32337	8.04	5.79	5.90779
130	2009	0	1	3.42515	9.39	0.335214	2.27624	5.83	5.79	5.93531
130	2010	0	1	4.93222	9.43	0.538443	2.3302	5.77	5.79	5.87446
130	2011	0	1	8.77662	9.65	0.422638	2.40243	6.68	5.78	5.69402
130	2012	0	1	2.90084	9.81	0.568005	2.46979	6.86	5.77	5.6223
130	2013	0	1	8.45141	9.47	0.810763	2.75493	6.88	5.75	5.56976
131	2004	0	0	2.17659	9.9	1.66539	4.05109	6.8	7.17	6.72045
131	2005	0	0	0.199674	9.94	0.686342	3.91721	8.17	6.79	6.62044
131	2006	0	0	1.56508	10.02	0.968829	3.8446	8.42	6.8	6.63118
131	2007	0	0	0.508206	10.13	1.2823	3.85376	8.92	6.81	6.67478
131	2008	0	1	2.57618	10.22	1.68571	3.767	9.45	6.81	6.67772
131	2009	0	1	0.178815	10.16	2.22671	3.69957	9.52	6.8	6.68007
131	2010	0	1	1.25126	10.56	2.9866	3.97537	9.6	6.8	6.63913
131	2011	0	1	1.08776	10.74	2.75881	3.98824	6.48	6.8	6.59015
131	2012	0	1	0.683885	10.72	3.30903	3.92849	10.07	6.79	6.53715
131	2013	0	1	0.51548	10.83	4.2484	3.85185	10.4	6.8	6.43612
132	2004	0	0	0.288402	9.19	0.394227	4.03105	7.54	6.99	6.60451
132	2005	0	0	0.178873	9.35	0.622704	3.98564	9.59	7	6.59107
132	2006	0	0	0.190266	9.54	0.955419	3.99967	9.8	6.88	6.64781
132	2007	0	0	0.0943435	9.67	1.16959	3.98732	9.72	6.89	6.59723
132	2008	0	1	0.09542	9.88	1.0749	4.07346	9.25	6.89	6.54164
132	2009	0	1	0.0911694	9.99	1.38548	4.1066	9.39	6.97	6.37961
132	2010	0	1	0.133841	10.1	1.86466	4.13276	9.2	6.98	6.3176
132	2011	0	1	0.069714	10.25	2.32764	4.15057	9.65	6.98	6.2433
132	2012	0	1	0.0968883	10.35	2.2605	4.13244	9.91	6.97	6.15676
132	2013	0	1	0.0539624	10.42	3.464	4.10082	10.02	6.97	6.12653
133	2004	0	0	0.13027	9.62	0.643281	4.20827	8.16	7.43	6.64287
133	2005	0	0	0.155918	9.77	0.765266	4.17593	6.09	7.44	6.69731
133	2006	0	0	0.135722	9.72	0.880189	4.10099	7.75	7.25	6.6682
133	2007	0	0	0.201435	9.87	1.1671	4.13421	8.03	7.26	6.62072
133	2008	0	1	0.143061	10.13	1.49345	4.19041	8.34	7.27	6.57239
133	2009	0	1	0.138114	10.16	2.00117	4.20454	9.04	7.27	6.5509
133	2010	0	1	0.302489	10.37	2.5206	4.2485	9.32	7.28	6.49965
133	2011	0	1	0.307161	10.52	2.94584	4.26226	9.62	7.28	6.41602
133	2012	0	1	0.878691	10.67	3.55948	4.25163	9.94	7.29	6.36579
133	2013	0	1	0.430165	10.79	4.71245	4.27639	10.33	7.25	6.35746
134	2004	0	0	18.9238	9.53	1.27388	3.56869	8.07	5.18	6.58133
134	2005	0	0	0.441272	9.74	1.76134	3.47847	8.24	5.19	6.47531
134	2006	0	0	2.19182	9.88	2.38843	3.53456	8.29	5.21	6.53361
134	2007	0	0	2.49508	10.01	2.98547	3.53018	8.92	5.22	6.51288
134	2008	0	1	3.90341	10.14	3.52446	3.56473	9.12	5.22	6.44257
134	2009	0	1	23.8296	10.25	4.12041	3.69759	9.21	5.29	6.31911
134	2010	0	1	6.40877	10.38	5.76446	3.78669	9.36	5.23	6.31193
134	2011	0	1	2.60739	10.59	4.60646	3.80711	9.51	5.23	6.2526
134	2012	0	1	1.94947	10.71	5.48769	3.80711	9.51	5.23	6.23271
134	2013	0	1	5.63415	10.8	6.3847	3.80422	9.62	5.24	6.21005
135	2004	0	0	0.129128	9.76	0.62028	3.8766	8.14	5.9	6.66285
135	2005	0	0	0.263767	9.77	0.792882	3.87307	7.37	5.9	6.63265
135	2006	0	0	0.274614	9.88	0.892447	3.84546	9.02	5.91	6.59583
135	2007	0	0	0.446138	9.94	1.11698	3.8664	9	5.93	6.54788
135	2008	0	1	0.160745	10.12	1.4715	3.85989	8.29	5.93	6.48126
135	2009	0	1	0.155454	10.16	2.20356	4.03034	7.58	5.94	6.45044
135	2010	0	1	0.365473	10.39	3.1062	4.08766	8.56	5.95	6.47127
135	2011	0	1	0.279898	10.53	3.63024	4.12697	7.95	5.95	6.43217
135	2012	0	1	0.35354	10.67	4.93657	4.13035	9.89	5.95	6.38578
135	2013	0	1	3.41258	10.77	5.45801	4.237	10.11	5.95	6.39569
136	2004	0	0	5.4233	8.35	0.263581	3.57823	7.92	6.94	6.62796
136	2005	0	0	13.5649	8.67	0.332619	3.53806	8.35	6.95	6.65897
136	2006	0	0	1.62842	8.81	0.288513	3.61335	8.44	6.96	6.64565
136	2007	0	0	0.083422	8.94	0.411209	3.63072	7.96	6.98	6.69532
136	2008	0	1	0.0928051	9.07	0.444942	3.61254	7.11	6.99	6.69165
136	2009	0	1	0.0808471	9.14	0.579615	3.61443	8.23	7.01	6.63708
136	2010	0	1	0.13342	9.38	0.731578	3.63231	8.79	7.02	6.5183
136	2011	0	1	0.243189	9.55	0.731769	3.70377	8.63	7.04	6.43001
136	2012	0	1	0.331649	9.68	1.17964	3.7126	8.23	7.03	6.29943
136	2013	0	1	0.658544	9.69	1.42124	3.67377	8.93	7.03	6.26516
137	2004	0	0	1.04235	8.5	0.184199	3.48185	6.43	6.4	6.76279
137	2005	0	0	2.42368	8.83	0.257844	3.42198	6.36	6.41	6.77316
137	2006	0	0	1.60044	8.96	0.341068	3.42524	7.66	6.42	6.67534
137	2007	0	0	0.226775	9.11	0.378781	3.51542	7.74	6.43	6.55871
137	2008	0	1	1.18091	9.28	0.587667	3.61227	7.5	6.45	6.47598
137	2009	0	1	0.146599	9.38	0.819748	3.73505	5.3	6.46	6.25354
137	2010	0	1	0.328023	9.35	0.571451	3.70254	6.69	6.47	6.177
137	2011	0	1	0.184691	9.78	0.679871	3.81176	7.39	6.48	5.84006
137	2012	0	1	1.11421	9.83	0.449918	3.84096	8.41	6.49	6.13669
137	2013	0	1	0.154936	10.01	1.22352	3.83751	8.73	6.48	6.06615
138	2004	0	0	0.28626	8.02	0.168155	3.52194	6.14	6.21	6.66818
138	2005	0	0	0.0823312	8.26	0.274517	3.46542	6.59	6.21	6.56972
138	2006	0	0	0.100851	8.41	0.504013	3.38811	6.04	6.22	6.50864
138	2007	0	0	0.150256	8.57	0.526451	3.41214	7.65	6.23	6.55005
138	2008	0	1	0.118983	8.65	0.54974	3.49893	8.15	6.24	6.59739
138	2009	0	1	0.261779	9.06	0.617087	3.48584	7.88	6.25	6.60145
138	2010	0	1	0.697338	9.17	0.580335	3.45569	7.8	6.25	6.5904
138	2011	0	1	0.233911	9.35	1.20782	3.69685	8.79	6.26	6.59083
138	2012	0	1	0.0858317	9.5	1.36156	3.66407	8.42	6.26	6.55891
138	2013	0	1	0.30328	9.76	1.65643	3.84567	8.57	6.27	6.43712
139	2004	0	0	4.88396	8.75	0.244839	3.56671	6.63	6.46	6.45272
139	2005	0	0	2.26552	8.66	0.324052	3.51601	6.32	6.47	6.36117
139	2006	0	0	2.28358	8.89	0.286507	3.5366	6.63	6.47	6.44214
139	2007	0	0	1.49285	8.96	0.370234	3.55678	7.11	6.52	6.47614
139	2008	0	1	2.82398	9.12	0.475924	3.59539	7.71	6.55	6.479
139	2009	0	1	1.35924	9.23	0.589991	3.72642	7.38	6.57	6.44275
139	2010	0	1	2.32498	9.4	0.786363	3.71528	8.28	6.59	6.34193
139	2011	0	1	2.07138	9.51	0.845418	3.76236	8.55	6.6	6.28758
139	2012	0	1	2.76635	9.76	1.01882	3.77963	9.07	6.61	6.19079
139	2013	0	1	1.57772	9.7	1.2673	3.75303	9.38	6.62	6.16047
140	2004	0	0	0.416399	8.89	0.634802	3.81021	7.45	5.56	6.45382
140	2005	0	0	0.27876	9.07	0.89512	3.80176	7.66	5.57	6.51968
140	2006	0	0	0.501885	9.25	0.956318	3.8446	8.21	5.58	6.57778
140	2007	0	0	0.237462	9.44	1.36175	3.83255	8.6	5.59	6.5962
140	2008	0	1	0.306831	9.7	1.66657	3.84224	7.25	5.59	6.57905
140	2009	0	1	0.161186	9.87	2.14272	3.80888	9.03	5.6	6.55396
140	2010	0	1	0.194531	10.09	3.15918	3.88218	9.24	5.61	6.49926
140	2011	0	1	0.453804	10.29	2.45881	3.95201	9.32	5.62	6.43415
140	2012	0	1	0.230753	10.4	2.74809	3.96119	9.35	5.62	6.36257
140	2013	0	1	1.47917	10.5	4.29336	3.96196	9.61	5.62	6.33007
141	2004	0	0	0.129104	9.46	0.328315	3.96935	9.97	9.55	6.67135
141	2005	0	0	0.163864	9.63	0.480329	4.03016	10.17	9.55	6.65972
141	2006	0	0	1	9.79	0.678193	4.0613	8.87	6.8	6.60521
141	2007	0	0	1	9.98	0.991032	4.05039	9.22	6.81	6.53769
141	2008	0	1	0.0752551	10.12	1.1851	4.07822	9.31	6.83	6.49152
141	2009	0	1	0.106502	10.28	1.40594	4.03318	10.58	6.84	6.46727
141	2010	0	1	0.144643	10.5	1.92382	4.07295	10	6.85	6.39793
141	2011	0	1	1	10.71	2.69214	4.10314	10.05	6.86	6.35513
141	2012	0	1	0.334145	10.84	3.42268	4.10215	10.02	6.86	6.30602
141	2013	0	1	1.27014	10.81	4.36919	4.06577	10.19	6.88	6.23019
142	2004	0	0	0.662897	9.34	0.552819	3.2951	6.68	7.19	6.9601
142	2005	0	0	1.43031	9.56	1.21236	3.22247	6.77	7.21	6.83453
142	2006	0	0	0.443738	9.59	1.97077	3.26652	3.97	7.28	6.63475
142	2007	0	0	1.37089	10	1.92141	3.58129	7.45	7.32	6.42407
142	2008	0	1	1.32733	10.25	2.44546	3.69486	8.11	7.31	6.44505
142	2009	0	1	2.8258	10.4	2.21746	3.76491	8.26	7.39	6.38653
142	2010	0	1	3.62098	10.68	2.71191	3.89284	8.12	7.46	6.47961
142	2011	0	1	2.03859	10.9	3.70077	3.92435	8.73	7.43	6.5739
142	2012	0	1	3.98332	11.05	3.69322	3.91302	7.63	7.44	6.63717
142	2013	0	1	3.28042	11.12	3.63649	3.8664	8.73	7.45	6.62292
143	2004	0	0	0.11852	9.41	0.594682	3.92553	9.11	7.07	6.27524
143	2005	0	0	0.127109	9.66	0.670556	3.68211	9.13	7.13	6.25853
143	2006	0	0	0.113203	9.8	0.881405	3.69436	9.24	7.1	6.18801
143	2007	0	0	0.205243	9.97	1.33159	3.76376	9.44	7.12	6.02531
143	2008	0	1	0.165735	10.23	1.5617	3.76399	9.55	7.19	6.0222
143	2009	0	1	0.166818	10.31	1.23461	3.92039	9.61	7.21	6.17721
143	2010	0	1	0.224027	10.33	1.85221	3.93104	9.59	7.01	6.27376
143	2011	0	1	0.258965	10.52	3.6602	3.97893	9.66	7.01	6.31006
143	2012	0	1	0.242519	10.73	4.58283	4.02767	9.76	7.02	6.37942
143	2013	0	1	0.237182	11	5.93391	4.00314	9.95	7.13	6.48553
144	2004	0	0	1.67591	8.76	0.321391	3.79324	6.93	6.2	6.50812
144	2005	0	0	1.87336	9	0.427919	3.77575	6.9	6.21	6.39858
144	2006	0	0	0.735185	9.14	0.553833	3.84439	6.99	6.21	6.42682
144	2007	0	0	0.79393	9.32	0.743315	3.89427	7.32	6.22	6.06234
144	2008	0	1	0.584308	9.54	1.10086	3.96746	7.23	6.22	6.04271
144	2009	0	1	1.00508	9.68	1.50743	4.0026	6.94	6.26	6.09516
144	2010	0	1	0.395926	9.84	1.76784	4.02517	8.37	6.29	6.60222
144	2011	0	1	0.603739	9.95	1.19216	4.04498	8.52	6.31	6.6435
144	2012	0	1	1.79381	10.07	1.4018	4.05074	8.67	6.33	6.67254
144	2013	0	1	1.3902	10.12	1.67278	4.03583	8.78	6.33	6.64522
145	2004	0	0	1.41959	9.4	0.867683	3.84887	7.14	6.99	6.70536
145	2005	0	0	1.9502	9.6	1.16873	3.73074	7.75	7	6.52566
145	2006	0	0	3.16206	9.81	1.68055	3.76515	7.84	7.01	6.37314
145	2007	0	0	1.28714	9.91	2.15345	3.79571	7.96	7.03	6.26902
145	2008	0	1	1.80776	9.96	2.889	3.82166	7.54	7.05	6.21435
145	2009	0	1	1.63295	10.19	3.31372	3.85566	8.04	7.06	5.77356
145	2010	0	1	1.20996	10.23	4.33024	3.74809	8.1	7.07	6.34008
145	2011	0	1	1.76735	10.38	2.82137	3.74927	8.49	7	6.37017
145	2012	0	1	2.15587	10.53	3.12497	3.7228	8.59	7.01	6.44312
145	2013	0	1	0.911632	10.61	2.41207	3.29695	8.69	7.02	6.42949
146	2004	0	0	0.820218	9.48	0.657139	3.8306	7.44	7.95	6.56748
146	2005	0	0	0.277125	9.52	1.02357	3.77184	7.17	7.96	6.64139
146	2006	0	0	0.174847	9.57	1.81803	3.75654	7.35	8.12	6.72584
146	2007	0	0	0.278183	9.56	1.38875	3.72038	7.4	8.14	6.77964
146	2008	0	1	0.52006	9.78	1.35151	3.73026	7.26	8.16	6.81109
146	2009	0	1	0.37918	9.88	1.73259	3.75724	6.91	8.18	6.77987
146	2010	0	1	0.473409	10.02	1.87274	3.82625	8.12	7.6	6.79095
146	2011	0	1	0.263153	10.03	1.97188	3.91522	8.52	7.73	6.43678
146	2012	0	1	0.45056	9.94	2.38072	3.91242	8.78	7.46	6.47197
146	2013	0	1	0.753555	10.39	3.18774	3.94604	8.49	7.36	6.50135
147	2004	0	0	1.03512	8.78	0.401125	3.03591	7.4	5.15	6.45477
147	2005	0	0	0.101075	9.45	0.405974	3.02868	6.67	5.17	6.42711
147	2006	0	0	0.126374	9.56	0.523739	2.99573	6.83	5.18	6.32755
147	2007	0	0	0.223054	9.77	0.695067	2.99972	7.55	5.17	6.26755
147	2008	0	1	0.2413	9.91	0.771801	3.00914	7.74	5.22	6.18195
147	2009	0	1	0.251902	10.02	1.27553	2.87413	7.82	5.21	6.20494
147	2010	0	1	0.249479	10.16	1.63874	2.94233	8.04	5.2	6.19942
147	2011	0	1	0.247249	10.33	1.51296	2.95959	8.25	5.24	6.18323
147	2012	0	1	2.03562	10.44	1.22764	2.9523	8.5	5.25	6.21845
147	2013	0	1	2.25629	10.47	1.19267	2.9601	8.81	5.26	6.07618
148	2004	0	0	0.29656	9.67	0.51305	2.93916	7.08	6.05	6.81487
148	2005	0	0	0.224085	9.73	0.551628	3.36936	7.21	6.22	6.75618
148	2006	0	0	0.261307	9.84	0.688406	3.33113	6.91	6.07	6.84522
148	2007	0	0	0.253758	9.99	0.603294	3.33506	6.98	6.08	6.77109
148	2008	0	1	0.308452	10.14	0.938533	3.36971	6.77	6.12	6.67778
148	2009	0	1	0.43592	10.29	1.54041	3.48646	7.78	6.26	6.19193
148	2010	0	1	0.381769	10.29	1.99662	3.44681	7.77	6.3	6.60586
148	2011	0	1	0.469318	10.38	1.07109	3.49317	8.21	6.3	6.68048
148	2012	0	1	0.440143	10.59	3.41015	3.44967	8.33	6.31	6.70345
148	2013	0	1	0.441062	11.11	5.05457	3.4151	8.07	6.32	6.78151
149	2004	0	0	0.100717	9.93	0.445852	3.95374	7.84	7.22	6.62107
149	2005	0	0	0.0727016	10.14	0.624518	3.90177	6.98	7.24	6.98198
149	2006	0	0	0.0887279	10.23	0.758508	4.07516	6.96	7.26	6.70237
149	2007	0	0	0.117418	10.38	0.342433	4.09651	8.08	7.28	6.69484
149	2008	0	1	0.0842991	10.32	0.375329	4.11186	8.19	7.3	6.69207
149	2009	0	1	0.0595192	10.49	0.521413	3.94003	6.82	7.31	6.69939
149	2010	0	1	0.133627	10.75	0.660636	4.01764	6.71	7.33	6.65573
149	2011	0	1	0.153344	10.75	0.621209	4.02714	7.15	7.35	6.60474
149	2012	0	1	0.346541	10.85	1.20975	3.95585	7.88	7.32	6.55204
149	2013	0	1	0.310971	10.88	1.68159	4.05543	8.54	7.34	6.46101
150	2004	0	0	2.72078	9.23	0.521621	3.80064	9.32	8.02	6.48642
150	2005	0	0	1.14825	9.42	0.755667	3.85015	9.41	8.06	6.44486
150	2006	0	0	1	9.57	0.930826	3.91262	9.07	7.05	6.63512
150	2007	0	0	0.207744	9.75	1.03092	3.97255	9.43	7.11	6.55745
150	2008	0	1	0.202653	9.92	0.786417	3.99912	9.7	7.13	6.59157
150	2009	0	1	0.14493	10.07	1.18895	4.00406	9.8	7.14	6.59334
150	2010	0	1	0.234175	10.17	1.5564	3.9684	9.49	7.18	6.61251
150	2011	0	1	1.54361	10.32	1.25465	4.01404	9.59	7.21	6.78785
150	2012	0	1	1.02449	10.48	1.10387	4.08295	9.49	7.19	6.8404
150	2013	0	1	2.38432	10.54	1.18093	4.07176	7.87	7.19	6.7407
151	2004	0	0	1.22019	9.12	0.354172	3.58407	6.29	4.89	6.4666
151	2005	0	0	0.705375	9.42	0.522696	3.84246	7.73	4.9	6.60365
151	2006	0	0	2.05551	9.54	0.618892	3.89792	6.89	4.91	6.5937
151	2007	0	0	0.639817	9.89	0.873255	4.01314	6.45	4.92	6.55467
151	2008	0	1	0.547187	9.65	0.961646	3.96481	4.67	4.94	6.48408
151	2009	0	1	2.62998	9.76	1.70566	4.03247	7.59	4.95	6.47101
151	2010	0	1	1.34061	10.24	2.44602	4.03158	7.3	4.97	5.82536
151	2011	0	1	0.674087	10.24	2.91688	3.97612	6.76	4.97	5.80321
151	2012	0	1	0.464314	10.12	1.55425	3.71284	6.85	5	5.7469
151	2013	0	1	0.383996	10.2	2.01858	3.78237	7.95	4.96	6.31937
152	2004	0	0	0.528804	8.91	0.141256	3.81551	4.26	5.43	6.68792
152	2005	0	0	0.725561	9.04	0.226756	3.79706	4.48	5.44	6.69532
152	2006	0	0	0.730121	9.19	0.416023	3.79076	3.5	5.45	6.70991
152	2007	0	0	1.66427	9.4	0.529864	3.78986	6.51	5.46	6.67049
152	2008	0	1	0.283056	9.59	0.62855	3.91282	7.88	5.47	6.60112
152	2009	0	1	0.155754	9.68	1.04814	3.82994	5.45	5.49	6.51672
152	2010	0	1	0.490404	9.97	1.4977	3.90298	4.63	5.51	6.37898
152	2011	0	1	0.369697	10.29	1.88402	3.96746	6.51	5.52	6.42351
152	2012	0	1	0.185915	10.22	2.56739	3.82188	7.4	5.53	6.35223
152	2013	0	1	0.136162	10.05	2.19664	3.69809	7.72	5.48	6.41745
153	2004	0	0	1.2335	8.8	0.199048	3.46605	6.24	4.87	5.69552
153	2005	0	0	1.12617	9.15	0.262627	3.38269	6.7	4.75	5.89129
153	2006	0	0	1.01437	9.45	0.418174	3.61523	3.87	4.76	6.01791
153	2007	0	0	0.593004	9.57	0.740203	3.52253	6.07	4.76	5.89166
153	2008	0	1	0.489075	9.62	0.772514	3.52223	7.72	4.78	5.75002
153	2009	0	1	0.512924	9.71	1.27556	3.59704	8.14	4.8	5.49313
153	2010	0	1	0.583743	10.03	1.72912	3.61523	7.17	4.81	5.45545
153	2011	0	1	1.09057	10.38	2.15504	3.75185	7.71	4.82	5.36183
153	2012	0	1	0.407839	10.42	2.34771	3.78282	8.16	4.81	5.47322
153	2013	0	1	0.570232	10.36	1.92847	3.82799	8.43	4.83	5.19478
154	2004	0	0	0.433295	8.93	0.181099	3.78872	3.66	6.47	6.63126
154	2005	0	0	0.446657	9	0.240291	3.92078	4.5	6.48	6.35886
154	2006	0	0	1.26931	9.2	0.285617	4.01259	4.74	6.48	6.32429
154	2007	0	0	1.04794	9.45	0.368377	4.06423	5.43	6.49	6.19901
154	2008	0	1	2.11672	9.69	0.552309	4.07516	5.65	6.49	6.09068
154	2009	0	1	1.64365	9.83	0.880434	4.10743	4.26	6.5	6.09706
154	2010	0	1	1.44538	10.06	1.19557	4.14551	5.83	6.5	6.07347
154	2011	0	1	1.32823	10.31	1.39134	4.16976	7.84	6.51	6.01627
154	2012	0	1	1.14413	10.49	1.76439	4.17899	8.15	6.51	5.94108
154	2013	0	1	1.52464	10.37	2.07337	4.17393	8.04	6.52	5.85948
155	2004	0	0	17.4459	8.14	0.505742	3.18677	5.72	4.66	6.57236
155	2005	0	0	4.89445	8.46	0.380327	3.06759	5.58	4.67	6.34867
155	2006	0	0	11.5792	8.6	0.341394	3.15231	6.22	4.67	6.34019
155	2007	0	0	3.48765	8.8	0.377638	3.16463	7.23	4.69	6.34362
155	2008	0	1	4.10743	8.95	0.463149	3.26155	6.82	4.7	6.33361
155	2009	0	1	7.16679	9.14	0.935461	3.17304	7.83	4.75	6.3229
155	2010	0	1	10.8563	9.27	1.35795	3.27298	7.65	4.81	6.34737
155	2011	0	1	1.77925	9.49	1.87167	3.42002	7.99	4.78	6.45532
155	2012	0	1	3.00368	9.75	2.15838	3.60523	8.44	4.79	6.52098
155	2013	0	1	3.56367	9.94	2.40851	3.67148	8.44	4.83	6.53306
156	2004	0	0	1.00042	7.97	0.157218	3.64388	6.93	5.32	6.59843
156	2005	0	0	1.00279	8.31	0.168799	3.76468	6.56	5.33	6.56893
156	2006	0	0	1.06923	8.42	0.191037	3.74289	6.93	5.33	6.62303
156	2007	0	0	1.25625	8.52	0.269524	3.74289	6.56	5.33	6.59071
156	2008	0	1	0.507935	8.85	0.40989	3.79729	7.88	5.32	6.54003
156	2009	0	1	1.22797	9.17	0.762798	3.63916	8.3	5.33	6.52409
156	2010	0	1	1.17125	9.42	1.19996	3.76143	9.55	5.33	6.46129
156	2011	0	1	1.04236	9.66	1.25531	3.81132	9.29	5.34	6.42652
156	2012	0	1	1.01418	9.83	1.41437	3.80243	9.26	5.33	6.52548
156	2013	0	1	2.7614	9.89	1.80591	3.79279	8.44	5.33	6.34633
157	2004	0	0	1.42346	7.52	0.0509105	2.94916	1.72	4.74	6.33152
157	2005	0	0	1.44062	7.89	0.0598399	2.79606	1.37	4.74	6.49369
157	2006	0	0	2.35444	8.08	0.0889565	2.80032	1.08	4.75	6.63871
157	2007	0	0	1.21726	8.25	0.127355	2.82078	1.59	4.76	6.50852
157	2008	0	1	1.47576	8.43	0.428349	2.83966	1.37	4.76	6.57074
157	2009	0	1	0.422012	8.72	0.949057	2.89922	1.07	4.77	6.6328
157	2010	0	1	4.99742	9.04	1.16923	2.94549	1.18	4.82	6.69285
157	2011	0	1	8.02329	9.23	1.30315	3.0282	1.24	4.82	6.18673
157	2012	0	1	11.8078	9.41	1.71111	3.00221	1.36	4.83	6.02508
157	2013	0	1	8.64926	9.53	1.72204	3.11485	1.28	4.78	5.9825
158	2004	0	0	0.0268771	10.37	1.48962	3.83601	9.41	8.47	6.5372
158	2005	0	0	0.0205719	10.4	1.9096	3.73266	10.09	8.5	6.40293
158	2006	0	0	0.105128	10.47	2.17241	3.58352	10.72	8.53	6.46104
158	2007	0	0	0.0438439	10.6	2.47289	3.58685	10.19	8.56	6.47292
158	2008	0	1	0.0313423	10.77	2.86382	3.59016	10.15	8.57	6.44272
158	2009	0	1	0.0679116	10.69	3.97152	3.37827	10.65	8.58	6.36365
158	2010	0	1	0.203208	10.84	4.9887	3.3728	9.8	9.35	6.20111
158	2011	0	1	0.0976217	10.84	5.48318	3.44808	10	8.99	6.38387
158	2012	0	1	0.0628215	10.89	6.53808	3.25463	10.27	9	6.40526
158	2013	0	1	0.198998	11.12	7.52767	3.25887	10.62	9.02	6.36581
159	2004	0	0	0.0224179	10.24	0.717876	4.12164	10.28	7.79	6.51264
159	2005	0	0	0.0418121	10.49	1.09181	4.12665	10.42	7.8	6.38645
159	2006	0	0	0.0561723	10.62	1.3072	4.11708	10.38	7.8	6.28459
159	2007	0	0	0.0342379	10.71	1.98001	4.06492	10.74	7.81	6.23029
159	2008	0	1	0.0361058	10.97	2.54273	4.07261	10.98	7.82	6.18157
159	2009	0	1	0.0613371	11.05	4.58187	4.08917	10.84	7.82	6.1125
159	2010	0	1	0.0948612	11.21	5.45502	4.10825	11.06	7.82	6.06047
159	2011	0	1	0.047752	11.4	4.46474	4.11284	11.19	7.82	6.02282
159	2012	0	1	0.0289595	11.47	5.34457	4.08883	11.41	7.88	5.9618
159	2013	0	1	0.0918079	11.32	6.75817	4.11382	11.36	6.66	6.05184
160	2004	0	0	0.137102	10.58	1.2251	3.64257	9.62	7.65	6.49036
160	2005	0	0	0.311938	10.6	1.61587	3.61119	9.83	7.67	6.43737
160	2006	0	0	0.113602	10.66	1.57927	3.53018	9.63	7.68	6.48915
160	2007	0	0	0.131668	10.82	2.05787	3.59676	10.27	7.71	6.49981
160	2008	0	1	0.150818	10.83	2.31114	3.63548	10.36	7.72	6.30556
160	2009	0	1	0.237398	10.63	3.11357	3.66791	10.38	7.73	6.2753
160	2010	0	1	0.199937	10.89	3.47779	3.70844	10.6	7.77	6.2102
160	2011	0	1	0.236345	11.03	4.23287	3.61926	10.51	7.44	6.17005
160	2012	0	1	0.219002	10.97	5.17985	3.63337	10.76	7.79	6.17255
160	2013	0	1	0.297837	11.17	5.38884	3.65636	11	7.47	6.23708
161	2004	0	0	0.0451392	9.89	0.856121	4.22347	8.96	8.07	6.75991
161	2005	0	0	0.0543777	10	1.21178	4.22902	8.67	8.08	6.76244
161	2006	0	0	0.0454692	10.13	1.41102	4.20005	8.59	8.11	6.88751
161	2007	0	0	0.0410621	10.29	1.85797	4.20125	8.48	8.12	6.52174
161	2008	0	1	0.0511524	10.49	2.53218	4.17346	8.8	8.13	6.65489
161	2009	0	1	0.11421	10.5	3.42849	4.12326	9.49	8.13	6.83239
161	2010	0	1	0.214519	10.56	3.98479	4.06526	9.65	8.14	6.61273
161	2011	0	1	0.265369	10.65	4.03476	4.01314	10.05	8.14	6.59833
161	2012	0	1	0.121319	10.72	4.26362	3.98323	10.17	8.18	6.60488
161	2013	0	1	0.348103	10.98	5.17322	3.97837	10.4	8.01	6.65624
162	2004	0	0	0.134962	9.8	1.02518	4.20529	6.93	8.36	7.1284
162	2005	0	0	0.199855	10.05	1.35366	4.21877	8.03	8.39	7.20498
162	2006	0	0	0.179967	10.08	1.27939	4.22274	7.46	8.53	7.1895
162	2007	0	0	0.275295	10.15	1.47975	4.1693	6.98	8.39	6.79546
162	2008	0	1	0.190267	10.4	1.56624	4.16992	7.23	8.4	7.05728
162	2009	0	1	0.276329	10.21	1.90904	4.13788	7.67	8.42	6.93693
162	2010	0	1	0.299599	10.29	2.05728	4.16713	7.43	8.74	6.74221
162	2011	0	1	0.331511	10.31	2.12743	4.14218	7.38	8.58	6.81745
162	2012	0	1	0.339603	10.32	2.60743	4.07584	7.58	8.91	6.67074
162	2013	0	1	0.490036	10.32	2.56128	3.98546	8.57	7.62	6.66659
163	2004	0	0	0.0803581	10.06	1.17724	3.90721	9.06	8.07	6.21932
163	2005	0	0	0.0871117	10.05	1.23234	3.7605	9.18	8.08	6.28264
163	2006	0	0	0.0889132	10.13	1.29435	3.76376	9.59	8.12	6.23316
163	2007	0	0	0.0781107	10.28	1.84294	3.78078	9.45	8.13	6.30573
163	2008	0	1	0.0859346	10.55	2.52647	4.02177	10.83	8.13	6.26874
163	2009	0	1	0.148356	10.73	3.15346	4.10066	10.52	8.13	6.23464
163	2010	0	1	0.0838674	10.8	4.09436	4.09251	10.59	8.13	6.31411
163	2011	0	1	0.155695	10.99	4.52783	4.17546	10.51	8.15	6.18169
163	2012	0	1	0.139044	11.08	4.06708	4.19313	10.63	8.15	6.26239
163	2013	0	1	0.184543	11.18	4.20254	4.17146	10.28	8.09	6.29112
164	2004	0	0	0.0833431	10.1	0.679642	4.10066	6.5	6.96	6.54706
164	2005	0	0	0.0821128	9.94	0.687395	4.09451	6.54	6.96	6.56781
164	2006	0	0	0.0753283	10	1.13114	4.09351	6.98	7.73	6.52103
164	2007	0	0	0.0950978	10.14	0.934601	4.10281	7.82	7.76	6.55027
164	2008	0	1	0.0916788	10.33	1.81672	4.0755	6.49	7.77	6.56124
164	2009	0	1	0.0509855	10.4	1.78715	4.00915	2.08	7.78	6.55815
164	2010	0	1	0.395703	10.48	2.3295	4.02016	7.86	7.78	6.56324
164	2011	0	1	0.530708	10.5	2.57728	3.97931	7.72	7.78	6.58652
164	2012	0	1	0.331548	10.61	2.92123	3.94758	5.74	7.78	6.55899
164	2013	0	1	1.07102	10.87	3.47975	3.91601	5.75	7.73	6.56588
165	2004	0	0	0.120813	9.91	1.06861	4.1398	6.93	6.47	6.4862
165	2005	0	0	0.126302	10.02	1.07151	4.16263	7.24	6.48	6.51649
165	2006	0	0	0.126279	10.12	1.27503	4.13804	6.53	7.12	6.53149
165	2007	0	0	0.123689	10.32	1.48978	4.16821	4.65	6.89	6.41842
165	2008	0	1	0.148137	10.48	2.07052	4.17393	8.07	6.91	6.40277
165	2009	0	1	0.130719	10.49	2.55402	4.09218	8.17	6.58	6.38753
165	2010	0	1	0.138019	10.47	3.25699	4.05958	7.89	6.64	6.40268
165	2011	0	1	0.193706	10.57	3.3504	4.09284	7.05	6.63	6.35027
165	2012	0	1	0.436638	10.62	3.66463	4.07142	7.24	6.64	6.31485
165	2013	0	1	0.254009	10.73	4.33579	4.02589	5.38	6.14	6.27553
166	2004	0	0	0.157021	9.83	1.21291	4.01458	6.49	7.89	6.70768
166	2005	0	0	0.115383	10.29	1.92871	4.02945	7.67	7.91	6.75913
166	2006	0	0	1.13308	10.44	2.30385	3.92039	7.89	7.91	7.07714
166	2007	0	0	0.395166	10.44	3.14838	3.89039	8.95	7.93	7.07983
166	2008	0	1	0.601351	10.61	3.91838	4.00058	8.92	7.95	7.00016
166	2009	0	1	0.465646	10.92	5.80819	3.83902	8.86	7.98	6.93021
166	2010	0	1	0.449632	11.14	7.29838	3.92908	9.25	7.99	6.89638
166	2011	0	1	1.04001	11.41	7.84042	4.00058	9.02	7.99	6.75667
166	2012	0	1	0.179792	11.48	3.74464	3.94022	9.51	7.98	6.73951
166	2013	0	1	1.87311	11.66	12.142	3.92593	9.79	7.98	6.73661
167	2004	0	0	1	9.72	0.974008	3.78759	9.17	7.87	6.48419
167	2005	0	0	1	9.78	1.09467	3.80888	9.56	7.87	6.4444
167	2006	0	0	0.112742	9.94	1.31543	3.83211	9.97	7.88	6.3901
167	2007	0	0	0.101569	10.14	1.81731	3.85904	10.02	7.9	6.33028
167	2008	0	1	1	10.28	1.91953	3.81661	10.38	7.92	6.31358
167	2009	0	1	0.160012	10.45	2.28172	3.80555	9.4	7.93	6.30166
167	2010	0	1	0.200141	10.56	2.20879	3.72882	10.35	7.92	6.30745
167	2011	0	1	0.103731	10.57	2.58498	3.60196	10.65	7.93	6.30655
167	2012	0	1	0.118527	10.88	3.02836	3.67529	10.35	7.94	6.27285
167	2013	0	1	0.298577	10.99	3.23301	3.54299	10.6	7.94	6.18876
168	2004	0	0	0.612283	9.83	1.41474	3.89873	7.43	9.09	6.80227
168	2005	0	0	2.15157	10.08	1.56058	4.01656	8.08	8.64	6.812
168	2006	0	0	1.17941	10.15	1.40004	4.00951	8.02	7.43	6.7831
168	2007	0	0	1.41602	10.27	1.01869	3.9836	7.37	7.45	6.77108
168	2008	0	1	1.20173	10.33	1.73399	3.97762	7.29	7.03	7.21921
168	2009	0	1	1.5319	10.37	2.63478	4.05004	7.7	7.04	7.23407
168	2010	0	1	1.25223	10.53	1.95416	4.09551	8.3	7.49	6.7595
168	2011	0	1	0.428967	10.56	2.39513	4.12342	8.1	7.51	6.83905
168	2012	0	1	0.256702	10.57	2.83595	4.07159	8.53	7.52	6.8978
168	2013	0	1	1.03841	10.98	4.19384	4.11936	7.84	6.54	7.18686
169	2004	0	0	1.9742	9.88	1.55494	4.07838	7.26	6.93	6.54358
169	2005	0	0	2.4785	10.08	1.56834	4.05612	8.03	6.95	6.70777
169	2006	0	0	0.262641	10.26	1.64153	4.07005	8.69	6.96	6.57997
169	2007	0	0	0.47992	10.41	1.57205	4.06182	8.55	6.97	6.5096
169	2008	0	1	0.575179	10.51	2.16562	4.0582	8.36	6.98	6.49965
169	2009	0	1	0.826601	10.58	4.09994	4.06062	8.53	6.99	6.54316
169	2010	0	1	2.17573	10.95	5.14731	4.13613	8.62	6.68	6.17915
169	2011	0	1	0.542359	11.07	3.78618	4.2026	8.1	6.68	6.1772
169	2012	0	1	1.16453	11.19	4.06035	4.09234	7.75	6.68	6.62223
169	2013	0	1	0.509342	11.22	4.87756	4.08782	8.55	6.99	6.54925
170	2004	0	0	1.47688	9.32	0.434659	3.68663	5.98	5.14	6.43442
170	2005	0	0	1.05513	9.53	0.656128	3.76422	8.29	5.15	6.3433
170	2006	0	0	4.8697	9.73	1.07815	3.83622	8.49	4.99	6.32747
170	2007	0	0	1.44494	10.02	1.51905	3.9925	8.68	5.17	6.30195
170	2008	0	1	1.51313	10.34	2.01237	4.03654	8.52	5.19	6.31325
170	2009	0	1	1.92534	10.52	3.49881	4.00077	7.46	5.22	6.29141
170	2010	0	1	2.01912	10.73	4.987	3.97744	8.05	5.25	6.21942
170	2011	0	1	3.27881	10.98	6.27788	4.02731	7.12	5.26	6.23289
170	2012	0	1	1.82582	11.05	6.61686	4.04147	7.52	5.26	6.24002
170	2013	0	1	1.3826	11.16	5.7604	4.09834	7.71	5.27	6.26572
171	2004	0	0	0.204007	9.2	0.387458	3.97387	6.3	6.58	6.65145
171	2005	0	0	0.146456	9.49	0.646645	3.69063	7.06	6.58	6.66656
171	2006	0	0	0.166868	9.65	0.961024	3.70328	5.56	6.59	6.62033
171	2007	0	0	0.177524	9.8	1.14607	3.69113	7.18	6.62	6.57641
171	2008	0	1	0.138992	9.72	1.338	3.65429	5.86	6.64	6.5328
171	2009	0	1	0.140231	9.91	1.66775	3.7549	8.23	6.66	6.5083
171	2010	0	1	0.599844	10.04	2.00691	3.75607	7.38	6.7	6.46925
171	2011	0	1	1.31929	10.2	2.54101	3.75607	7.63	6.72	6.46732
171	2012	0	1	0.241535	10.24	3.09735	3.67959	5.41	6.73	6.45823
171	2013	0	1	1.478	10.41	2.89431	3.55277	4.93	6.73	6.47899
172	2004	0	0	0.0801621	9.2	0.463033	4.06817	8.87	6.11	6.27065
172	2005	0	0	0.124682	9.36	0.544632	4.0613	7.33	6.12	6.2709
172	2006	0	0	0.140831	9.56	0.748355	4.11447	7.8	6.12	6.30458
172	2007	0	0	0.180393	9.78	0.9095	4.13453	8.29	6.13	6.29669
172	2008	0	1	0.183055	9.83	1.14445	4.18175	8.34	6.13	6.29538
172	2009	0	1	0.126034	10.13	1.76057	4.1452	8.33	6.13	6.28015
172	2010	0	1	0.0897196	10.3	2.38722	4.17792	8.68	6.13	6.26059
172	2011	0	1	0.0980645	10.51	2.34967	4.20975	8.75	6.13	6.21201
172	2012	0	1	0.137154	10.58	3.02189	4.21435	9.06	6.14	6.15775
172	2013	0	1	0.275151	10.78	3.70708	4.20618	8.89	6.14	6.09294
173	2004	0	0	3.23704	9.18	0.44628	3.77391	3.22	5.76	6.38244
173	2005	0	0	4.32201	9.28	0.440035	3.71941	4.62	5.78	6.27951
173	2006	0	0	1.39988	9.41	0.348639	3.70819	4.85	5.79	6.23084
173	2007	0	0	0.458588	9.49	0.37037	3.70942	7.87	5.79	6.20026
173	2008	0	1	0.335275	9.77	1.30563	3.8031	8.05	5.8	6.21461
173	2009	0	1	0.425409	9.88	1.6423	3.81264	7.91	5.8	6.23737
173	2010	0	1	0.457982	10.07	1.97994	3.88321	8.17	5.79	6.23332
173	2011	0	1	0.499107	10.25	1.21198	3.89934	8.21	5.79	6.20009
173	2012	0	1	1.97584	10.83	1.46301	3.90641	8.32	5.92	6.04973
173	2013	0	1	2.43097	10.22	1.23332	3.87764	7.04	5.92	6.00103
174	2004	0	0	1.34252	8.75	0.224225	3.85883	5.62	5.34	5.50411
174	2005	0	0	0.378632	8.86	0.316153	3.85524	5.96	5.35	6.30512
174	2006	0	0	5.48655	8.98	0.425208	3.84546	5.81	5.35	6.65088
174	2007	0	0	1.99294	9.16	0.515535	3.8091	5.12	5.36	6.542
174	2008	0	1	1.7402	9.32	0.551013	3.81397	4.6	5.36	6.48432
174	2009	0	1	0.347661	9.45	0.702969	3.86094	7.03	5.37	6.49465
174	2010	0	1	0.72561	9.61	0.852132	3.85778	5.24	5.4	6.49284
174	2011	0	1	1.01356	9.8	1.03692	3.89223	5.54	5.4	6.4526
174	2012	0	1	0.257679	9.93	0.164572	3.89345	5.39	5.42	6.33675
174	2013	0	1	1.61532	9.91	1.59037	3.86367	6.46	5.43	6.26515
